# Supplementary material for: (2-Hy­droxy-7-meth­oxy­naphthalen-1-yl)(4-methyl­phen­yl)methanone
Source: Acta Crystallogr Sect E Struct Rep Online. 2010 Oct 20;66(Pt 11):o2820–1. doi: 10.1107/S1600536810040614 (PMC3009359; doi:10.1107/S1600536810040614)
Supplement: Supplementary file 2 [file e-66-o2820-Isup2.hkl]

#
# h,k,l, Fc-squared, Fo-squared, sigma(Fo-squared) and status flag
#
data_I
_shelx_title '  yonezawaLab_090731_01'
_shelx_refln_list_code          4
_shelx_F_calc_maximum      200.42
_exptl_crystal_F_000       616.00
_reflns_d_resolution_high  0.8303
 
loop_
 _symmetry_equiv_pos_as_xyz
 'x, y, z'
 '-x, y+1/2, -z+1/2'
 '-x, -y, -z'
 'x, -y-1/2, z-1/2'
 
_cell_length_a    11.1599
_cell_length_b     6.0539
_cell_length_c    22.0153
_cell_angle_alpha  90.000
_cell_angle_beta   90.317
_cell_angle_gamma  90.000
 
_shelx_F_squared_multiplier     1.000
 
loop_
 _refln_index_h
 _refln_index_k
 _refln_index_l
 _refln_F_squared_calc
 _refln_F_squared_meas
 _refln_F_squared_sigma
 _refln_observed_status
   1   0   0     7383.49     6845.90    140.94 o
   2   0   0     2677.37     2341.03     19.86 o
   3   0   0      319.40      313.00      3.81 o
   4   0   0     2061.88     1775.24     14.13 o
   5   0   0     4527.41     4429.44     44.26 o
   6   0   0     1378.02     1426.79     13.30 o
   7   0   0     1914.70     1998.62     18.33 o
   8   0   0      315.01      348.00      3.98 o
   9   0   0       71.47       66.45      1.39 o
  10   0   0        9.25        7.10      0.65 o
  11   0   0       35.60       27.49      0.81 o
  12   0   0        6.83        7.30      0.96 o
  13   0   0       96.41      103.69      1.99 o
   1   1   0       39.58       30.04      0.31 o
   2   1   0       34.49       36.67      0.55 o
   3   1   0      214.54      237.05      1.78 o
   4   1   0       33.56       28.77      0.30 o
   5   1   0      223.60      269.46      3.70 o
   6   1   0      352.28      377.71      2.24 o
   7   1   0       79.96       83.94      0.65 o
   8   1   0        0.50        1.01      0.36 o
   9   1   0        0.04       -0.02      0.28 o
  10   1   0        0.17        1.51      0.56 o
  11   1   0       28.14       20.16      0.66 o
  12   1   0       34.45       35.91      1.30 o
  13   1   0       18.03       15.12      0.56 o
   0   2   0      505.38      444.80      3.38 o
   1   2   0      753.57      658.50      3.74 o
   2   2   0       69.89       51.98      0.42 o
   3   2   0     1040.22      944.20      5.68 o
   4   2   0       15.76       14.81      0.24 o
   5   2   0       10.63        6.78      0.24 o
   6   2   0        1.07        2.56      0.54 o
   7   2   0      164.82      146.49      1.59 o
   8   2   0      573.77      547.84      5.92 o
   9   2   0       37.87       38.49      1.05 o
  10   2   0       16.29       17.14      0.68 o
  11   2   0       15.85       14.63      0.77 o
  12   2   0        0.10        0.07      0.25 o
   1   3   0      581.47      645.12      4.51 o
   2   3   0      272.55      278.00      1.70 o
   3   3   0       28.05       33.48      0.54 o
   4   3   0       47.51       42.78      0.88 o
   5   3   0       59.27       64.25      1.32 o
   6   3   0      114.83      115.68      1.46 o
   7   3   0      293.47      279.69      2.83 o
   8   3   0      244.19      229.85      2.93 o
   9   3   0        6.50        6.75      0.65 o
  10   3   0        2.51        2.02      0.40 o
  11   3   0       20.04       18.93      0.65 o
  12   3   0        6.47        9.97      0.86 o
   0   4   0      308.52      315.12      3.27 o
   1   4   0      216.42      240.58      1.65 o
   2   4   0       27.90       19.91      0.29 o
   3   4   0        7.36        4.58      0.49 o
   4   4   0       14.56       16.36      1.50 o
   5   4   0       24.35       27.74      1.06 o
   6   4   0        0.19        0.27      0.40 o
   7   4   0       93.45       93.70      1.66 o
   8   4   0       90.21       90.35      1.51 o
   9   4   0        0.17        2.12      0.82 o
  10   4   0       66.31       77.38      4.21 o
  11   4   0       44.84       61.80      6.84 o
   1   5   0       42.21       36.24      1.03 o
   2   5   0      548.02      520.49      7.04 o
   3   5   0       21.45       22.67      1.75 o
   4   5   0        5.63        3.99      0.72 o
   5   5   0        0.01       -0.09      0.52 o
   6   5   0       24.30       24.15      1.09 o
   7   5   0       49.33       41.88      1.06 o
   8   5   0       22.80       26.78      0.89 o
   9   5   0       15.94       16.64      0.86 o
   0   6   0       36.95       93.60     47.80 o
   1   6   0       17.48       14.48      0.81 o
   2   6   0       74.14       76.90      4.29 o
   3   6   0      122.80      134.77      7.66 o
   4   6   0        0.58       21.33     13.88 o
   5   6   0       24.79       26.19      1.84 o
   6   6   0        3.00        2.80      0.57 o
   7   6   0       48.74       50.94      1.53 o
   1   7   0        0.69        0.31      0.79 o
   2   7   0        6.31        3.20      1.27 o
   3   7   0      129.25      130.70      4.86 o
 -13   1   1       52.29       52.36      1.01 o
 -12   1   1       86.19       87.27      1.17 o
 -11   1   1        1.21        8.31      2.57 o
 -10   1   1       21.23       20.17      0.55 o
  -9   1   1       62.17       61.50      1.35 o
  -8   1   1      202.41      191.56      1.89 o
  -7   1   1        1.33        5.86      0.37 o
  -6   1   1      308.57      351.83      2.21 o
  -5   1   1      132.57      124.25      0.84 o
  -4   1   1        9.40       13.34      0.26 o
  -3   1   1      208.59      232.70      1.87 o
  -2   1   1     2037.69     1805.58     10.85 o
  -1   1   1      138.40      138.99      0.84 o
   0   1   1       86.04       69.16      0.46 o
   1   1   1    10119.33    10382.25    139.46 o
   2   1   1     1084.64      929.06      5.02 o
   3   1   1      711.62      652.79      3.69 o
   4   1   1      139.08      135.97      0.75 o
   5   1   1      261.90      261.80      1.59 o
   6   1   1      233.97      220.15      1.38 o
   7   1   1        4.64        3.62      0.32 o
   8   1   1      314.39      324.38      3.87 o
   9   1   1      204.41      179.82      1.74 o
  10   1   1        5.73       11.32      1.08 o
  11   1   1        0.85        0.51      0.49 o
  12   1   1        9.62       11.48      0.57 o
  13   1   1        0.30        1.09      0.41 o
 -12   2   1        0.21        0.69      0.31 o
 -11   2   1        0.00       -0.26      0.40 o
 -10   2   1       38.68       39.71      1.04 o
  -9   2   1       44.63       50.33      0.97 o
  -8   2   1      655.95      651.43      6.75 o
  -7   2   1      687.71      699.30      6.45 o
  -6   2   1      161.52      166.34      1.22 o
  -5   2   1        0.01        1.49      0.45 o
  -4   2   1      672.15      687.80      4.05 o
  -3   2   1      177.64      179.22      1.67 o
  -2   2   1      778.46      774.72      4.73 o
  -1   2   1      385.40      420.34      2.26 o
   0   2   1      277.94      280.80      2.06 o
   1   2   1        5.76        5.00      0.68 o
   2   2   1     7495.94     7408.27     63.04 o
   3   2   1       94.15      106.27      0.64 o
   4   2   1       81.80       69.20      0.56 o
   5   2   1      772.12      861.80      5.72 o
   6   2   1      165.49      168.29      1.31 o
   7   2   1      253.17      241.59      2.64 o
   8   2   1      531.52      505.37      5.50 o
   9   2   1      231.55      218.30      2.87 o
  10   2   1        6.31        8.86      0.60 o
  11   2   1        4.85        9.89      1.35 o
  12   2   1        0.15        0.15      0.25 o
 -12   3   1        5.68        6.03      2.61 o
 -11   3   1       14.73       13.68      0.60 o
 -10   3   1        8.56       14.23      2.47 o
  -9   3   1      127.21      123.14      1.70 o
  -8   3   1      353.90      331.60      3.62 o
  -7   3   1       11.58       14.40      0.64 o
  -6   3   1        8.09       13.78      0.49 o
  -5   3   1      592.81      550.32      4.08 o
  -4   3   1      589.24      660.78      4.75 o
  -3   3   1       69.43       55.84      0.46 o
  -2   3   1     1706.05     1891.05     13.64 o
  -1   3   1       65.46       71.49      0.69 o
   0   3   1      451.13      397.14      2.63 o
   1   3   1      340.05      333.91      1.76 o
   2   3   1     1063.30     1165.46      7.37 o
   3   3   1      160.33      175.22      1.88 o
   4   3   1      127.50      121.42      1.48 o
   5   3   1       84.17       91.18      0.82 o
   6   3   1       22.36       21.07      0.52 o
   7   3   1      455.28      497.91     14.09 o
   8   3   1        9.00       13.87      1.65 o
   9   3   1      326.79      324.93      4.23 o
  10   3   1       35.65       37.69      0.95 o
  11   3   1       13.08       11.86      0.65 o
  12   3   1      160.34      185.64      5.44 o
 -11   4   1        9.21        9.07      0.67 o
 -10   4   1       64.79       81.58      5.60 o
  -9   4   1        2.85        2.40      0.49 o
  -8   4   1       61.15       63.24      1.22 o
  -7   4   1       10.53       12.98      0.78 o
  -6   4   1       80.65       69.87      1.11 o
  -5   4   1        0.36        0.84      0.42 o
  -4   4   1       46.36       37.17      0.75 o
  -3   4   1       83.34       83.61      1.12 o
  -2   4   1        0.32        2.94      0.31 o
  -1   4   1      160.91      141.48      2.08 o
   0   4   1       74.86       77.65      0.74 o
   1   4   1      106.42       94.36      0.70 o
   2   4   1       51.13       41.56      0.41 o
   3   4   1       16.99       22.34      0.44 o
   4   4   1      224.14      224.48      2.21 o
   5   4   1      252.59      243.40      2.81 o
   6   4   1        2.91        3.16      0.59 o
   7   4   1      417.37      412.92      4.59 o
   8   4   1        3.26        4.15      0.44 o
   9   4   1       27.80       26.77      0.86 o
  10   4   1       26.12       35.35      3.87 o
  11   4   1       84.39      107.29     10.28 o
  -9   5   1       11.81       13.91      0.66 o
  -8   5   1       15.19       14.75      0.70 o
  -7   5   1       65.67       56.83      1.35 o
  -6   5   1        0.60        0.25      0.63 o
  -5   5   1        0.01        0.22      0.54 o
  -4   5   1        6.80        7.90      0.53 o
  -3   5   1      133.07      122.95      1.93 o
  -2   5   1        0.01        3.16      1.95 o
  -1   5   1      111.83      103.11      2.07 o
   0   5   1       22.56       21.63      0.70 o
   1   5   1      262.78      273.11      3.55 o
   2   5   1      407.13      398.92      8.13 o
   3   5   1        0.03       -0.13      0.45 o
   4   5   1        0.00       -0.42      0.42 o
   5   5   1       64.80       58.64      1.49 o
   6   5   1       34.66       35.57      1.21 o
   7   5   1       26.16       23.41      0.81 o
   8   5   1        0.63        0.27      0.34 o
   9   5   1        9.27        9.77      0.62 o
  -7   6   1        2.35        0.32      0.69 o
  -6   6   1        4.81        5.47      0.57 o
  -5   6   1        8.35        6.54      0.70 o
  -4   6   1       88.99       78.86      2.12 o
  -3   6   1      348.04      340.29      9.15 o
  -2   6   1      365.86      374.98     13.15 o
  -1   6   1      240.24      249.69      3.68 o
   0   6   1        2.39        2.27      0.80 o
   1   6   1       12.58       12.87      0.72 o
   2   6   1       25.95       27.07      1.19 o
   3   6   1        0.49        1.86      0.77 o
   4   6   1      406.33      391.72      8.35 o
   5   6   1       83.26       78.73      2.17 o
   6   6   1       28.47       26.61      1.27 o
   7   6   1        4.86        3.44      1.04 o
  -3   7   1        7.08        6.68      1.67 o
  -2   7   1        1.42        0.81      1.04 o
  -1   7   1        4.14        2.14      0.93 o
   0   7   1       64.35       71.12      1.52 o
   1   7   1       12.18       11.69      2.33 o
   2   7   1        4.50        5.77      1.41 o
   3   7   1       28.67       31.60      3.94 o
 -13   0   2       51.04       55.27      1.12 o
 -12   0   2       61.96       58.60      1.48 o
 -11   0   2        8.08        8.85      0.78 o
 -10   0   2      127.03       96.24      1.73 o
  -9   0   2      110.24      105.64      1.76 o
  -8   0   2        0.13        0.71      0.26 o
  -7   0   2      142.50      138.16      1.29 o
  -6   0   2       80.49       68.28      0.75 o
  -5   0   2    14307.42    14893.64    178.40 o
  -4   0   2      176.99      172.62      1.18 o
  -3   0   2        3.58        3.60      0.28 o
  -2   0   2     3145.58     2734.97     26.34 o
  -1   0   2     4481.42     4222.00     37.00 o
   0   0   2      516.31      449.04      2.50 o
   1   0   2     5392.73     5317.63     49.87 o
   2   0   2     3003.22     2802.20     25.89 o
   3   0   2       18.18       16.30      0.43 o
   4   0   2      151.14      150.42      1.79 o
   5   0   2       75.61       70.31      0.78 o
   6   0   2      452.03      454.33      3.46 o
   7   0   2      378.52      369.13      2.90 o
   8   0   2      277.96      262.33      3.04 o
   9   0   2       25.91       23.98      0.80 o
  10   0   2       28.01       20.43      0.95 o
  11   0   2       18.91       10.43      0.56 o
  12   0   2       36.98       35.23      1.19 o
  13   0   2        0.57        0.85      0.76 o
 -13   1   2       10.74       10.85      0.61 o
 -12   1   2        7.97        9.64      0.42 o
 -11   1   2      107.90       99.61      1.24 o
 -10   1   2       29.28       27.87      0.90 o
  -9   1   2       58.86       58.04      1.21 o
  -8   1   2       14.79       14.94      0.94 o
  -7   1   2      128.91      132.96      0.89 o
  -6   1   2      156.10      174.54      1.02 o
  -5   1   2       14.22       13.10      0.27 o
  -4   1   2      203.91      236.41      1.21 o
  -3   1   2      364.70      352.09      2.29 o
  -2   1   2      156.31      133.45      0.94 o
  -1   1   2       38.77       39.31      0.49 o
   0   1   2     1581.63     1459.91      8.40 o
   1   1   2     8489.83     8860.18     88.35 o
   2   1   2     1672.88     1560.91      8.88 o
   3   1   2      150.92      147.76      1.02 o
   4   1   2       15.06       15.09      0.53 o
   5   1   2      601.09      702.44      4.40 o
   6   1   2       15.42       18.33      0.73 o
   7   1   2      636.66      625.09      3.88 o
   8   1   2       88.49       88.91      2.03 o
   9   1   2       32.79       32.79      0.70 o
  10   1   2       80.07       66.78      1.82 o
  11   1   2       46.74       44.70      1.05 o
  12   1   2        1.37        1.93      0.41 o
  13   1   2       24.39       28.67      1.23 o
 -12   2   2        0.46        0.28      0.28 o
 -11   2   2       16.72       16.97      0.78 o
 -10   2   2        0.28        2.51      1.09 o
  -9   2   2       74.67       77.77      1.22 o
  -8   2   2       41.25       39.64      1.09 o
  -7   2   2        0.26        0.83      0.34 o
  -6   2   2       37.39       30.56      0.43 o
  -5   2   2       12.06       24.51      0.36 o
  -4   2   2        3.21        3.12      0.17 o
  -3   2   2        2.41        3.22      0.14 o
  -2   2   2       27.88       43.85      0.71 o
  -1   2   2       61.69       60.37      0.61 o
   0   2   2       44.74       42.29      0.30 o
   1   2   2      878.09      932.06      5.71 o
   2   2   2     1366.87     1291.99     11.48 o
   3   2   2     1063.84     1094.37      6.36 o
   4   2   2      250.75      272.44      1.79 o
   5   2   2      138.40      119.70      0.98 o
   6   2   2       49.45       52.49      0.50 o
   7   2   2       39.50       35.93      0.66 o
   8   2   2      475.53      462.21      5.34 o
   9   2   2     2060.52     2073.22     25.84 o
  10   2   2       91.72       95.62      1.43 o
  11   2   2        6.29        8.46      0.47 o
  12   2   2        0.08        0.16      0.26 o
 -12   3   2       24.33       36.63      6.23 o
 -11   3   2      114.92      118.05      1.93 o
 -10   3   2       60.43       58.44      1.17 o
  -9   3   2      275.53      279.75      6.53 o
  -8   3   2      749.65      757.07      8.50 o
  -7   3   2      546.11      537.02      5.30 o
  -6   3   2       90.43       95.16      1.12 o
  -5   3   2        2.80        3.51      0.29 o
  -4   3   2     1430.36     1556.90     12.45 o
  -3   3   2      509.64      546.11      3.56 o
  -2   3   2      898.39      996.46      6.60 o
  -1   3   2      759.30      805.26      4.52 o
   0   3   2      774.41      801.96      4.47 o
   1   3   2       15.49       23.05      0.21 o
   2   3   2      442.93      561.69      3.28 o
   3   3   2      569.07      642.57      4.01 o
   4   3   2      376.68      353.60      2.35 o
   5   3   2        1.03        1.31      0.20 o
   6   3   2       63.14       56.83      1.03 o
   7   3   2      813.36      810.29     14.57 o
   8   3   2        0.14        1.87      0.90 o
   9   3   2      145.57      144.98      2.26 o
  10   3   2       58.76       59.15      1.28 o
  11   3   2       34.49       35.17      0.82 o
  12   3   2       13.77       23.03      1.17 o
 -11   4   2      206.70      243.65     11.47 o
 -10   4   2       54.27       62.19      1.43 o
  -9   4   2        9.49       10.70      0.58 o
  -8   4   2        5.78        6.72      0.50 o
  -7   4   2       97.90       91.92      1.56 o
  -6   4   2        1.14        0.59      0.39 o
  -5   4   2      148.52      162.02      2.13 o
  -4   4   2       63.19       66.45      1.08 o
  -3   4   2       17.90       12.66      0.36 o
  -2   4   2      143.42      126.20      1.27 o
  -1   4   2      217.86      255.58      1.98 o
   0   4   2        0.13        2.32      0.20 o
   1   4   2       26.03       39.96      0.40 o
   2   4   2       14.48       20.87      0.30 o
   3   4   2       15.84       15.50      0.37 o
   4   4   2       34.61       33.66      0.65 o
   5   4   2       48.32       64.38      1.00 o
   6   4   2      469.10      503.83      5.52 o
   7   4   2        1.56        1.15      0.48 o
   8   4   2        3.83        2.19      0.41 o
   9   4   2        1.28        1.44      0.40 o
  10   4   2       20.09       21.67      1.20 o
  11   4   2      104.30      116.12      5.26 o
  -9   5   2        8.16        8.94      0.53 o
  -8   5   2        1.01        0.77      0.45 o
  -7   5   2       96.04       94.54      1.76 o
  -6   5   2        0.03        0.42      0.61 o
  -5   5   2        0.82        2.12      0.87 o
  -4   5   2       14.71       20.89      2.08 o
  -3   5   2        7.21        1.95      0.55 o
  -2   5   2        8.36        7.75      0.58 o
  -1   5   2       31.41       36.21      0.90 o
   0   5   2       95.54       99.86      1.72 o
   1   5   2      268.94      266.63      3.58 o
   2   5   2       59.55       54.48      1.48 o
   3   5   2       50.91       53.88      1.12 o
   4   5   2       89.23       83.66      1.85 o
   5   5   2       63.75       58.47      1.29 o
   6   5   2        2.62        7.88      2.81 o
   7   5   2        0.91        0.65      0.41 o
   8   5   2        1.52        0.66      0.35 o
   9   5   2       37.74       41.43      1.22 o
  -7   6   2       10.10       12.99      0.94 o
  -6   6   2       25.07       21.65      0.86 o
  -5   6   2       15.94       15.53      0.79 o
  -4   6   2        5.71        6.18      1.20 o
  -3   6   2       76.50       75.22      2.29 o
  -2   6   2       15.92       15.09      1.04 o
  -1   6   2      252.53      246.25      3.74 o
   0   6   2       25.18       24.91      0.95 o
   1   6   2        0.06        0.02      0.43 o
   2   6   2       77.60       82.45      2.97 o
   3   6   2        1.04        0.62      0.56 o
   4   6   2        0.00        3.86      2.94 o
   5   6   2       33.83       36.91      1.56 o
   6   6   2       18.93       18.56      0.84 o
   7   6   2       28.80       29.75      1.00 o
  -3   7   2        4.02        2.15      1.33 o
  -2   7   2       19.71       19.36      1.71 o
  -1   7   2        1.35        0.91      0.78 o
   0   7   2        0.18        0.25      1.01 o
   1   7   2       23.74       27.50      1.82 o
   2   7   2        3.51        2.66      1.29 o
   3   7   2       15.26       19.59      2.10 o
 -13   1   3        0.05       -0.12      0.43 o
 -12   1   3        9.02        8.55      0.47 o
 -11   1   3       12.49       10.05      0.50 o
 -10   1   3       77.35       70.09      1.02 o
  -9   1   3       33.84       33.05      0.77 o
  -8   1   3       56.88       51.85      0.84 o
  -7   1   3        3.57        4.35      0.24 o
  -6   1   3        0.77        3.20      0.46 o
  -5   1   3       72.91       83.80      0.56 o
  -4   1   3        7.38       11.65      0.22 o
  -3   1   3      635.47      628.07      3.30 o
  -2   1   3       15.06       15.33      0.27 o
  -1   1   3      598.94      546.27      3.52 o
   0   1   3      321.58      314.22      2.54 o
   1   1   3     9435.78     9643.47     98.13 o
   2   1   3        8.59        9.33      0.20 o
   3   1   3       67.40       68.72      0.46 o
   4   1   3      137.91      122.78      0.72 o
   5   1   3      980.40     1009.62      5.82 o
   6   1   3      384.70      391.99      2.22 o
   7   1   3      597.98      593.34      4.42 o
   8   1   3        4.97        5.34      0.44 o
   9   1   3      164.68      152.40      1.66 o
  10   1   3      232.95      213.54      2.43 o
  11   1   3        4.16        6.92      0.57 o
  12   1   3       26.66       22.52      0.62 o
  13   1   3        2.65        2.49      0.40 o
 -12   2   3        2.21        0.87      0.29 o
 -11   2   3       20.97       18.86      0.61 o
 -10   2   3      109.22      102.28      1.41 o
  -9   2   3      451.02      458.24      4.41 o
  -8   2   3      326.80      312.06      2.88 o
  -7   2   3       54.03       48.74      0.59 o
  -6   2   3       11.16       12.63      0.29 o
  -5   2   3       28.18       20.53      0.36 o
  -4   2   3        0.43        4.50      0.24 o
  -3   2   3      336.46      375.33      2.77 o
  -2   2   3     1327.00     1238.25      7.23 o
  -1   2   3      714.70      675.52      3.60 o
   0   2   3      128.01      121.40      0.88 o
   1   2   3       18.63       21.45      0.29 o
   2   2   3      213.66      275.20      2.10 o
   3   2   3     3271.32     3263.37     23.99 o
   4   2   3      730.58      712.74      4.13 o
   5   2   3        0.63        3.54      0.24 o
   6   2   3        1.91        2.47      0.33 o
   7   2   3        6.13        8.75      0.54 o
   8   2   3      591.85      594.35      9.67 o
   9   2   3       98.27       97.94      1.60 o
  10   2   3      200.43      200.47      2.95 o
  11   2   3       23.97       25.60      0.67 o
  12   2   3        3.27        3.27      0.36 o
 -12   3   3       45.73       56.42      1.90 o
 -11   3   3      248.90      257.60      3.26 o
 -10   3   3      230.71      241.50      2.99 o
  -9   3   3      362.28      374.19      5.25 o
  -8   3   3       41.19       39.94      1.42 o
  -7   3   3     2266.92     2314.23     26.21 o
  -6   3   3      372.48      359.69      3.40 o
  -5   3   3      372.83      328.50      2.87 o
  -4   3   3      582.72      664.63      4.69 o
  -3   3   3      701.70      827.11      5.36 o
  -2   3   3      485.26      581.99      3.38 o
  -1   3   3      139.73      104.22      0.60 o
   0   3   3      780.25      803.72      4.50 o
   1   3   3      556.08      668.72      4.00 o
   2   3   3      176.71      238.58      1.42 o
   3   3   3        0.62        1.56      0.43 o
   4   3   3       86.00       85.80      1.38 o
   5   3   3       21.78       27.32      0.60 o
   6   3   3        0.40        0.03      0.35 o
   7   3   3      752.44      789.44     12.90 o
   8   3   3       25.36       26.83      0.95 o
   9   3   3       65.40       77.15      6.24 o
  10   3   3        3.97       11.81      2.49 o
  11   3   3        1.19        2.62      0.99 o
  12   3   3       15.98       19.82      0.59 o
 -11   4   3        7.74       18.44      5.81 o
 -10   4   3        4.55        3.21      0.61 o
  -9   4   3        1.70        3.68      1.26 o
  -8   4   3        3.88        4.63      0.43 o
  -7   4   3       78.54       82.06      2.46 o
  -6   4   3      121.47      119.40      1.72 o
  -5   4   3       80.18       78.53      1.33 o
  -4   4   3        1.72        2.98      0.43 o
  -3   4   3        0.20        0.06      0.19 o
  -2   4   3       69.42       74.97      0.88 o
  -1   4   3        0.84        4.26      0.37 o
   0   4   3      464.01      495.35      4.25 o
   1   4   3       47.28       46.44      0.53 o
   2   4   3      422.86      459.65      3.36 o
   3   4   3       12.57       13.83      0.33 o
   4   4   3       33.26       27.07      0.57 o
   5   4   3       91.27       94.02      1.23 o
   6   4   3      159.95      178.84      4.71 o
   7   4   3      438.68      424.33      4.36 o
   8   4   3       34.60       34.43      0.79 o
   9   4   3       14.67       17.02      0.63 o
  10   4   3       28.70       33.21      0.81 o
  11   4   3      122.25      151.04      3.55 o
  -9   5   3        1.52        4.61      2.35 o
  -8   5   3        0.41        0.25      0.37 o
  -7   5   3       10.56        7.30      0.65 o
  -6   5   3       71.91       68.61      1.59 o
  -5   5   3       11.30       13.18      0.72 o
  -4   5   3      114.02      104.68      1.68 o
  -3   5   3        0.23        1.20      0.54 o
  -2   5   3       21.94       20.93      0.77 o
  -1   5   3       13.60       12.99      0.69 o
   0   5   3        1.59        1.74      0.67 o
   1   5   3       42.74       42.49      1.18 o
   2   5   3        0.80        3.08      1.01 o
   3   5   3        0.22        1.25      0.38 o
   4   5   3      120.87      102.93      1.54 o
   5   5   3       25.92       17.01      0.73 o
   6   5   3        0.26        1.08      0.61 o
   7   5   3        4.42        2.98      0.54 o
   8   5   3        5.09        1.75      0.57 o
   9   5   3       18.32       29.90      3.79 o
  -7   6   3        0.01        0.00      0.45 o
  -6   6   3        0.05        0.04      0.45 o
  -5   6   3        7.12        5.76      0.63 o
  -4   6   3       31.35       28.47      0.80 o
  -3   6   3       88.42       94.79      1.64 o
  -2   6   3      408.48      405.71      7.41 o
  -1   6   3      121.30      119.08      1.85 o
   0   6   3        2.73        2.84      0.45 o
   1   6   3       40.08       53.87      7.60 o
   2   6   3       46.76       51.07      8.72 o
   3   6   3       64.02       59.73      1.72 o
   4   6   3       93.87       96.46      2.32 o
   5   6   3       42.44       39.64      1.59 o
   6   6   3        0.43        0.04      0.36 o
   7   6   3        7.31        9.31      0.72 o
  -3   7   3        3.65        1.75      0.92 o
  -2   7   3       13.77       12.76      1.42 o
  -1   7   3        0.10        0.26      0.65 o
   0   7   3       12.54       13.07      1.05 o
   1   7   3       33.99       38.99      2.11 o
   2   7   3        8.37        7.80      1.55 o
   3   7   3       90.76       99.54      4.06 o
 -13   0   4        9.71        8.30      1.18 o
 -12   0   4      238.63      241.11      3.81 o
 -11   0   4      355.28      312.43      5.02 o
 -10   0   4        3.44        1.73      0.50 o
  -9   0   4      107.63       95.08      1.66 o
  -8   0   4       21.45       20.88      0.63 o
  -7   0   4      447.11      443.09      3.66 o
  -6   0   4     1615.07     1788.38     15.38 o
  -5   0   4       97.46      113.79      0.96 o
  -4   0   4      502.74      538.35      3.92 o
  -3   0   4       53.15       33.02      0.44 o
  -2   0   4      898.12      755.72      5.54 o
  -1   0   4     1269.18     1207.26      9.43 o
   0   0   4      167.01      172.19      1.43 o
   1   0   4      385.90      349.73      2.68 o
   2   0   4    13997.68    14350.24    172.50 o
   3   0   4      458.55      483.28      3.37 o
   4   0   4       59.21       59.07      0.64 o
   5   0   4     1551.43     1633.93     14.62 o
   6   0   4      402.15      442.44      3.43 o
   7   0   4       63.61       62.07      0.67 o
   8   0   4       32.83       39.77      0.85 o
   9   0   4        6.60        6.96      0.45 o
  10   0   4       20.22       17.90      1.35 o
  11   0   4      168.88      155.32      2.53 o
  12   0   4        2.93        2.69      0.43 o
  13   0   4       12.48       22.20      1.23 o
 -13   1   4       14.45       26.07      4.81 o
 -12   1   4        0.18        0.09      0.25 o
 -11   1   4        5.58        7.64      0.53 o
 -10   1   4       50.48       43.08      0.87 o
  -9   1   4        1.39        3.93      0.78 o
  -8   1   4      350.34      342.68      3.21 o
  -7   1   4       62.26       62.15      0.62 o
  -6   1   4       13.97       19.61      0.25 o
  -5   1   4      847.01      915.58      5.13 o
  -4   1   4      346.24      332.78      1.72 o
  -3   1   4        0.82        1.51      0.15 o
  -2   1   4      806.59      715.17      3.81 o
  -1   1   4      598.07      573.58      2.92 o
   0   1   4    19336.71    20726.96    202.37 o
   1   1   4     8011.41     7963.31     62.77 o
   2   1   4    13121.30    13325.70    113.13 o
   3   1   4      391.21      379.15      1.90 o
   4   1   4      496.88      553.14      2.88 o
   5   1   4     1218.89     1229.95      7.26 o
   6   1   4      383.66      379.58      2.17 o
   7   1   4      641.06      620.77      4.13 o
   8   1   4      108.03      117.19      1.20 o
   9   1   4        4.02        8.98      1.26 o
  10   1   4       96.18       95.46      1.42 o
  11   1   4       18.40       18.54      0.69 o
  12   1   4        1.94        0.90      0.41 o
  13   1   4        1.72        1.07      0.50 o
 -12   2   4       20.40       21.68      0.78 o
 -11   2   4        1.02        1.00      0.39 o
 -10   2   4      119.76      115.08      1.71 o
  -9   2   4       51.65       50.98      2.06 o
  -8   2   4       15.76       17.06      0.54 o
  -7   2   4      262.38      239.56      2.07 o
  -6   2   4        5.25        7.41      0.26 o
  -5   2   4        9.46        8.71      0.27 o
  -4   2   4      130.10      124.69      0.83 o
  -3   2   4        9.20        7.13      0.20 o
  -2   2   4      308.63      348.90      2.20 o
  -1   2   4      191.04      203.35      1.01 o
   0   2   4       35.32       37.04      0.35 o
   1   2   4       37.75       42.14      0.36 o
   2   2   4       87.09       88.84      0.58 o
   3   2   4      409.57      442.60      2.47 o
   4   2   4      958.93     1082.26      6.85 o
   5   2   4        7.90        6.18      0.26 o
   6   2   4        0.50        0.40      0.16 o
   7   2   4        3.79        6.25      0.48 o
   8   2   4      290.49      295.47      3.21 o
   9   2   4       20.79       21.65      0.77 o
  10   2   4        1.28        2.76      0.77 o
  11   2   4        1.97        2.56      0.41 o
  12   2   4        0.24        0.23      0.25 o
 -12   3   4       26.17       34.68      0.99 o
 -11   3   4        0.04        0.00      0.28 o
 -10   3   4      127.92      133.11      2.51 o
  -9   3   4      530.82      548.29      5.70 o
  -8   3   4       14.78       18.52      0.95 o
  -7   3   4     1094.58     1090.63     11.30 o
  -6   3   4       97.23       96.34      1.39 o
  -5   3   4       34.10       32.61      0.91 o
  -4   3   4       99.66       99.40      0.94 o
  -3   3   4      693.64      705.67      4.57 o
  -2   3   4      599.83      678.40      4.36 o
  -1   3   4       28.31       27.92      0.29 o
   0   3   4      129.65      123.30      0.74 o
   1   3   4       40.21       40.26      0.49 o
   2   3   4      218.65      197.70      1.22 o
   3   3   4      103.72      104.44      0.84 o
   4   3   4       92.97      103.68      0.91 o
   5   3   4      254.06      263.04      2.28 o
   6   3   4        0.04        0.72      0.36 o
   7   3   4      202.85      194.27      2.26 o
   8   3   4       58.33       59.39      1.32 o
   9   3   4        0.02        0.81      0.50 o
  10   3   4        5.05        6.26      1.06 o
  11   3   4        0.06        0.07      0.31 o
  12   3   4        2.97        1.92      0.52 o
 -11   4   4       13.65       16.53      1.02 o
 -10   4   4       10.44       11.71      0.53 o
  -9   4   4       31.17       36.30      0.75 o
  -8   4   4       26.27       27.40      0.67 o
  -7   4   4      231.99      225.02      2.44 o
  -6   4   4      662.52      673.60      7.55 o
  -5   4   4       65.13       66.24      1.17 o
  -4   4   4       25.67       25.50      0.67 o
  -3   4   4       53.74       47.99      0.66 o
  -2   4   4        4.64        2.36      0.30 o
  -1   4   4       49.81       62.87      0.92 o
   0   4   4      703.47      688.66      6.60 o
   1   4   4        4.29        3.26      0.36 o
   2   4   4       41.35       25.17      0.45 o
   3   4   4       11.33        9.68      0.45 o
   4   4   4       24.60       30.01      0.68 o
   5   4   4        1.16        1.33      0.34 o
   6   4   4        0.02        0.18      0.40 o
   7   4   4      244.40      234.00      2.66 o
   8   4   4       13.84       15.07      0.75 o
   9   4   4       13.66       13.97      0.57 o
  10   4   4       36.97       41.72      0.80 o
  11   4   4        0.05        0.24      0.37 o
  -9   5   4       62.15       67.23      1.09 o
  -8   5   4       10.88       11.83      1.05 o
  -7   5   4       25.45       25.08      0.70 o
  -6   5   4       80.26       79.15      1.68 o
  -5   5   4       21.96       17.31      0.77 o
  -4   5   4        0.10        0.24      0.39 o
  -3   5   4      164.52      149.17      2.37 o
  -2   5   4      400.61      398.53      7.33 o
  -1   5   4      942.47      965.65     12.42 o
   0   5   4       83.82       78.99      1.49 o
   1   5   4      130.76      139.52      1.71 o
   2   5   4        8.37        7.28      0.86 o
   3   5   4       22.35       22.39      0.70 o
   4   5   4       38.53       26.02      0.79 o
   5   5   4       54.30       42.93      2.36 o
   6   5   4       18.38       14.58      0.69 o
   7   5   4        1.15        1.97      0.39 o
   8   5   4        9.83        6.45      0.42 o
   9   5   4       17.12       17.56      1.64 o
  -7   6   4       31.63       31.88      1.84 o
  -6   6   4        8.31        5.35      0.90 o
  -5   6   4        0.00        0.11      0.32 o
  -4   6   4        1.19        0.89      0.41 o
  -3   6   4        4.45        4.52      0.85 o
  -2   6   4      340.76      345.54      6.28 o
  -1   6   4       55.34       52.40      1.16 o
   0   6   4        0.70        0.91      0.51 o
   1   6   4       64.19       71.37      5.35 o
   2   6   4       35.09       32.21      1.36 o
   3   6   4       89.37       85.38      2.50 o
   4   6   4       12.79       10.80      1.00 o
   5   6   4       28.39       35.93      1.05 o
   6   6   4       16.09       11.35      0.70 o
   7   6   4        3.18        1.56      0.50 o
  -3   7   4        0.90        0.02      0.45 o
  -2   7   4        4.32        2.59      0.75 o
  -1   7   4       22.64       25.34      1.33 o
   0   7   4        4.19        4.35      0.84 o
   1   7   4        0.00       -0.12      0.79 o
   2   7   4        0.17        0.31      1.04 o
   3   7   4       34.67       32.02      2.40 o
 -13   1   5       21.89       32.56      0.87 o
 -12   1   5        3.73        3.33      0.33 o
 -11   1   5       33.10       32.90      0.71 o
 -10   1   5       17.11       13.43      0.53 o
  -9   1   5       64.37       64.38      0.96 o
  -8   1   5       84.64       78.62      1.11 o
  -7   1   5        0.49        0.55      0.20 o
  -6   1   5        0.09        1.98      0.32 o
  -5   1   5     1635.54     1680.47     10.06 o
  -4   1   5     1507.83     1534.96      9.33 o
  -3   1   5      287.79      288.72      1.48 o
  -2   1   5     5136.12     4795.01     35.00 o
  -1   1   5     2096.18     1907.81     11.67 o
   0   1   5      797.82      742.01      4.34 o
   1   1   5     3223.69     3143.01     20.97 o
   2   1   5    21773.02    23424.34    254.28 o
   3   1   5     4188.27     4097.50     28.72 o
   4   1   5      120.28      110.78      0.65 o
   5   1   5      199.38      212.22      1.17 o
   6   1   5        0.67        1.67      0.31 o
   7   1   5      312.52      310.27      2.17 o
   8   1   5       63.92       68.13      0.88 o
   9   1   5      374.71      374.05      3.80 o
  10   1   5      553.97      554.07      5.99 o
  11   1   5        3.29        5.24      0.55 o
  12   1   5        0.69        0.23      0.38 o
  13   1   5        0.71        1.31      0.80 o
 -12   2   5        7.27        9.09      0.44 o
 -11   2   5        0.73        3.43      1.19 o
 -10   2   5        1.47        0.58      0.44 o
  -9   2   5        4.38        3.87      0.58 o
  -8   2   5       68.21       63.69      1.00 o
  -7   2   5      397.32      403.62      3.68 o
  -6   2   5        9.22        8.03      0.32 o
  -5   2   5       24.43       17.49      0.33 o
  -4   2   5      232.37      282.07      1.55 o
  -3   2   5     1000.91     1056.92      6.47 o
  -2   2   5      650.26      620.98      4.36 o
  -1   2   5      385.45      394.84      2.25 o
   0   2   5       11.35       11.98      0.26 o
   1   2   5      226.89      243.14      1.30 o
   2   2   5      237.65      243.18      1.26 o
   3   2   5      103.34      117.42      1.18 o
   4   2   5      490.94      532.80      3.20 o
   5   2   5        9.31       15.24      0.39 o
   6   2   5       54.01       49.20      0.54 o
   7   2   5      217.87      204.11      2.12 o
   8   2   5      216.55      207.73      2.47 o
   9   2   5      141.95      135.20      1.91 o
  10   2   5      179.19      184.43      2.24 o
  11   2   5       91.63       87.66      1.20 o
  12   2   5        0.19        0.11      0.22 o
 -12   3   5       66.57       88.96      4.71 o
 -11   3   5        3.70        4.19      0.46 o
 -10   3   5       20.60       15.46      1.12 o
  -9   3   5        3.56        6.05      0.58 o
  -8   3   5      658.11      696.17      6.84 o
  -7   3   5      213.49      211.97      2.30 o
  -6   3   5       41.06       37.75      0.76 o
  -5   3   5      201.66      179.61      1.89 o
  -4   3   5      135.88      162.45      1.17 o
  -3   3   5       55.90       67.05      0.62 o
  -2   3   5      878.52      955.03      6.71 o
  -1   3   5       34.91       31.33      0.32 o
   0   3   5      120.72      113.26      0.81 o
   1   3   5        7.35        8.03      0.21 o
   2   3   5      610.93      688.15      4.68 o
   3   3   5        2.72        6.43      0.26 o
   4   3   5       50.09       69.64      0.69 o
   5   3   5       32.93       29.88      0.54 o
   6   3   5        1.39        3.28      0.80 o
   7   3   5       12.42        9.73      0.60 o
   8   3   5      160.26      154.58      2.00 o
   9   3   5       54.94       56.85      1.14 o
  10   3   5       17.94       16.96      0.65 o
  11   3   5        9.82       12.87      0.59 o
 -10   4   5       10.82       12.39      0.47 o
  -9   4   5       12.32       10.94      0.47 o
  -8   4   5        0.42        0.53      0.34 o
  -7   4   5      168.46      163.64      2.08 o
  -6   4   5       82.09       82.21      1.47 o
  -5   4   5       61.94       61.24      1.16 o
  -4   4   5       35.38       36.77      0.84 o
  -3   4   5        5.37        6.26      0.38 o
  -2   4   5        7.45        5.44      0.38 o
  -1   4   5       25.41       22.05      0.64 o
   0   4   5      356.89      340.54      3.72 o
   1   4   5       20.29       21.40      0.39 o
   2   4   5       19.08       12.16      0.45 o
   3   4   5       21.59       24.63      0.64 o
   4   4   5       18.08       16.68      0.53 o
   5   4   5        7.00        9.36      0.57 o
   6   4   5      157.79      129.48      1.77 o
   7   4   5       24.29       24.81      0.81 o
   8   4   5      164.59      167.57      1.99 o
   9   4   5        2.53        2.83      0.41 o
  10   4   5        4.00        3.88      0.42 o
  -9   5   5        1.46        1.25      0.39 o
  -8   5   5       62.51       67.80      1.10 o
  -7   5   5        3.76        3.32      0.42 o
  -6   5   5        4.05        4.92      0.48 o
  -5   5   5       93.93       87.90      1.55 o
  -4   5   5        0.38        0.52      0.35 o
  -3   5   5       35.67       33.43      0.91 o
  -2   5   5        0.03        0.31      0.52 o
  -1   5   5     1167.35     1180.97     15.85 o
   0   5   5      490.28      465.58      5.96 o
   1   5   5       83.83       83.58      1.45 o
   2   5   5       40.64       40.80      1.04 o
   3   5   5       20.68       19.08      0.68 o
   4   5   5       19.85       18.90      0.78 o
   5   5   5       13.71        9.71      0.81 o
   6   5   5       48.66       35.83      0.84 o
   7   5   5       30.41       28.82      0.75 o
   8   5   5       23.48       20.87      0.57 o
   9   5   5        0.07        0.22      0.67 o
  -7   6   5        1.77        0.31      0.54 o
  -6   6   5       27.99       28.98      1.26 o
  -5   6   5        1.26        1.01      0.60 o
  -4   6   5       58.38       52.49      1.47 o
  -3   6   5       59.66       57.73      1.43 o
  -2   6   5      104.61       99.35      1.96 o
  -1   6   5       92.48       91.63      1.59 o
   0   6   5        0.50        0.90      0.43 o
   1   6   5       45.71       48.99      1.31 o
   2   6   5       17.78       22.10      1.09 o
   3   6   5        4.10        3.07      0.51 o
   4   6   5       14.94       18.94      0.82 o
   5   6   5       14.74       13.68      0.95 o
   6   6   5        0.38       -0.09      0.41 o
   7   6   5        2.52        4.25      0.70 o
  -2   7   5       33.98       30.16      1.44 o
  -1   7   5       81.07       83.87      2.77 o
   0   7   5       11.24       14.08      1.27 o
   1   7   5        0.06        0.26      0.53 o
   2   7   5        0.65        0.27      1.03 o
 -13   0   6       52.75       55.50      1.37 o
 -12   0   6       13.00       15.48      0.76 o
 -11   0   6      531.18      492.29      7.43 o
 -10   0   6      518.75      480.44      6.68 o
  -9   0   6       51.20       47.65      1.13 o
  -8   0   6       24.56       22.08      0.68 o
  -7   0   6       15.65       12.66      0.42 o
  -6   0   6      280.26      282.35      2.24 o
  -5   0   6      113.88      116.45      0.94 o
  -4   0   6      141.49      145.14      1.30 o
  -3   0   6      255.69      234.27      1.58 o
  -2   0   6      302.57      329.07      2.29 o
  -1   0   6     3082.23     2946.58     26.49 o
   0   0   6    40167.48    44946.48    739.99 o
   1   0   6     8523.83     8657.76     95.72 o
   2   0   6     2377.82     2178.79     18.55 o
   3   0   6      165.48      164.38      1.07 o
   4   0   6       75.39       74.88      0.74 o
   5   0   6     1979.72     1939.48     18.13 o
   6   0   6       35.97       35.70      0.47 o
   7   0   6       88.22       85.44      0.99 o
   8   0   6       43.18       43.18      1.00 o
   9   0   6        0.13        0.90      0.42 o
  10   0   6       76.02       68.30      1.22 o
  11   0   6       23.54       22.14      0.79 o
  12   0   6       59.81       60.35      5.52 o
  13   0   6        3.29        3.44      1.30 o
 -12   1   6       14.46       12.20      0.49 o
 -11   1   6       12.99       11.98      0.66 o
 -10   1   6       79.74       57.31      0.89 o
  -9   1   6       11.98       14.56      0.55 o
  -8   1   6       15.58       13.79      0.54 o
  -7   1   6       94.12       87.56      0.93 o
  -6   1   6      143.07      139.79      1.04 o
  -5   1   6     1651.13     1672.13     10.20 o
  -4   1   6     1204.28     1286.41      7.63 o
  -3   1   6     1354.55     1332.11      7.86 o
  -2   1   6       43.15       41.24      0.38 o
  -1   1   6       23.45       35.14      0.32 o
   0   1   6     4156.70     3946.88     29.47 o
   1   1   6      344.81      357.97      2.42 o
   2   1   6      955.54      868.86      4.78 o
   3   1   6      647.32      618.70      3.29 o
   4   1   6       91.76       78.39      0.55 o
   5   1   6      172.96      167.50      0.96 o
   6   1   6      558.83      577.93      3.56 o
   7   1   6      157.81      147.32      1.14 o
   8   1   6       20.42       20.53      0.50 o
   9   1   6      557.53      542.07      5.46 o
  10   1   6      305.57      286.47      3.40 o
  11   1   6      154.53      160.83      2.05 o
  12   1   6       27.36       26.61      0.78 o
 -12   2   6        0.03        0.19      0.28 o
 -11   2   6       28.29       30.17      0.87 o
 -10   2   6       43.25       38.89      1.01 o
  -9   2   6       86.35       84.56      1.39 o
  -8   2   6      184.77      180.37      2.42 o
  -7   2   6       15.22       13.89      0.51 o
  -6   2   6       50.15       46.29      0.61 o
  -5   2   6        0.03        0.48      0.21 o
  -4   2   6        5.28        7.08      0.20 o
  -3   2   6     1582.47     1621.69     10.13 o
  -2   2   6     1736.67     1776.01     11.46 o
  -1   2   6      132.60      138.42      0.83 o
   0   2   6      206.49      213.08      1.27 o
   1   2   6       14.20       14.65      0.20 o
   2   2   6      231.32      245.24      1.48 o
   3   2   6     3651.07     3896.69     30.08 o
   4   2   6      269.77      325.71      2.07 o
   5   2   6        5.44        8.07      0.29 o
   6   2   6       59.94       52.98      0.65 o
   7   2   6        0.00        0.46      0.34 o
   8   2   6      257.12      257.76      2.92 o
   9   2   6       95.63       95.16      1.86 o
  10   2   6       36.16       39.30      0.90 o
  11   2   6      194.82      197.79      2.21 o
  12   2   6        9.19       10.18      0.61 o
 -11   3   6        0.14        0.03      0.30 o
 -10   3   6       28.57       29.42      0.80 o
  -9   3   6      160.19      158.33      2.14 o
  -8   3   6       54.23       52.71      1.04 o
  -7   3   6        1.55        1.17      0.51 o
  -6   3   6      176.60      168.94      1.96 o
  -5   3   6        0.02        1.34      0.48 o
  -4   3   6        9.92       10.97      0.30 o
  -3   3   6        1.57        2.15      0.31 o
  -2   3   6      188.29      205.02      1.48 o
  -1   3   6      162.52      162.32      1.06 o
   0   3   6      222.14      215.63      1.34 o
   1   3   6      873.81      914.64      6.48 o
   2   3   6       88.83       93.32      0.86 o
   3   3   6      177.05      170.88      1.35 o
   4   3   6      124.34      126.91      1.13 o
   5   3   6       10.50       13.10      0.44 o
   6   3   6        8.53       11.48      0.54 o
   7   3   6        5.58        5.88      0.50 o
   8   3   6       17.30       17.75      0.75 o
   9   3   6       62.03       56.25      1.18 o
  10   3   6       14.11       12.11      0.56 o
  11   3   6        1.78        1.26      0.34 o
 -10   4   6        2.45        1.31      0.36 o
  -9   4   6        0.08        0.24      0.27 o
  -8   4   6        3.95        3.37      0.41 o
  -7   4   6      168.91      170.67      2.13 o
  -6   4   6       13.23       13.11      0.79 o
  -5   4   6       11.04        9.46      0.67 o
  -4   4   6        8.92       11.17      0.62 o
  -3   4   6        4.12        2.33      0.36 o
  -2   4   6        4.13        5.45      0.70 o
  -1   4   6       31.32       28.76      1.98 o
   0   4   6     1057.60     1078.90     12.60 o
   1   4   6        2.61        1.64      0.22 o
   2   4   6      246.29      243.50      2.40 o
   3   4   6        0.34        1.78      0.79 o
   4   4   6        2.46        2.39      0.42 o
   5   4   6        0.29        1.23      0.44 o
   6   4   6       62.17       64.41      1.21 o
   7   4   6      206.72      195.79      2.35 o
   8   4   6       34.35       33.59      1.00 o
   9   4   6        0.43        0.43      0.40 o
  10   4   6       21.00       20.39      0.52 o
  -9   5   6       80.75       89.28      1.67 o
  -8   5   6       69.99       70.39      1.51 o
  -7   5   6       29.93       31.80      0.74 o
  -6   5   6      108.03      110.19      1.53 o
  -5   5   6        0.11        0.26      0.36 o
  -4   5   6        2.66        2.58      0.44 o
  -3   5   6       44.99       48.19      1.41 o
  -2   5   6       80.84       85.09      4.27 o
  -1   5   6      443.80      427.46      5.45 o
   0   5   6      157.20      146.61      2.30 o
   1   5   6        0.01        0.45      0.47 o
   2   5   6      210.99      207.15      3.17 o
   3   5   6        3.15        1.70      0.41 o
   4   5   6        0.05        0.49      0.47 o
   5   5   6        0.02        0.67      0.37 o
   6   5   6       30.00       28.86      0.78 o
   7   5   6      147.53      126.94      1.77 o
   8   5   6       42.52       45.11      1.09 o
   9   5   6        3.18        3.23      0.76 o
  -7   6   6      143.28      148.80      2.76 o
  -6   6   6       19.96       20.46      2.40 o
  -5   6   6       16.07       11.94      0.92 o
  -4   6   6        1.45        1.15      0.66 o
  -3   6   6       12.91       11.47      1.10 o
  -2   6   6       37.02       37.91      1.22 o
  -1   6   6        0.02       -0.21      0.42 o
   0   6   6        9.82        7.51      0.59 o
   1   6   6        8.46        8.76      0.86 o
   2   6   6       13.92       12.36      0.68 o
   3   6   6        0.07       -0.17      0.52 o
   4   6   6       81.18       79.10      1.33 o
   5   6   6        6.26        6.09      0.50 o
   6   6   6        0.53        0.08      0.48 o
  -1   7   6       12.72       16.60      1.39 o
   0   7   6       94.47      115.12      3.74 o
   1   7   6        4.62        7.98      1.29 o
   2   7   6        5.48        8.20      1.56 o
 -12   1   7        0.04        0.25      0.29 o
 -11   1   7        7.61        8.19      0.53 o
 -10   1   7        9.01        6.11      0.59 o
  -9   1   7       17.77       13.20      0.61 o
  -8   1   7        0.95        0.96      0.42 o
  -7   1   7      187.95      187.94      1.65 o
  -6   1   7      215.62      239.42      1.38 o
  -5   1   7      193.65      216.61      1.14 o
  -4   1   7      139.73      127.15      0.99 o
  -3   1   7     1627.46     1586.63      9.48 o
  -2   1   7      139.32      137.17      0.76 o
  -1   1   7      352.39      390.75      1.96 o
   0   1   7     1453.51     1417.80      8.85 o
   1   1   7        0.05        0.71      0.13 o
   2   1   7      193.51      189.00      1.01 o
   3   1   7       98.15      100.31      0.62 o
   4   1   7     2164.84     2158.47     14.56 o
   5   1   7      662.06      674.11      3.81 o
   6   1   7      335.42      333.29      2.03 o
   7   1   7        1.25        3.27      0.26 o
   8   1   7      179.02      176.80      1.76 o
   9   1   7       99.77       90.85      1.13 o
  10   1   7      189.36      183.50      2.29 o
  11   1   7      185.38      192.23      2.34 o
  12   1   7      163.85      167.21      5.31 o
 -12   2   7       38.06       38.22      1.23 o
 -11   2   7        7.30        6.20      0.54 o
 -10   2   7        4.85        5.38      0.57 o
  -9   2   7      671.57      699.63      7.80 o
  -8   2   7     1193.45     1209.17     13.25 o
  -7   2   7      220.42      218.90      2.10 o
  -6   2   7      325.77      313.15      2.63 o
  -5   2   7        9.94       12.03      0.45 o
  -4   2   7      305.49      308.29      1.79 o
  -3   2   7     1801.41     1899.30     13.19 o
  -2   2   7      120.91      143.65      0.91 o
  -1   2   7     1241.45     1259.74      7.88 o
   0   2   7       42.29       39.45      0.40 o
   1   2   7      122.74      100.81      0.65 o
   2   2   7     2164.38     2090.59     14.98 o
   3   2   7      518.38      563.52      3.56 o
   4   2   7       36.24       29.98      0.43 o
   5   2   7     1270.00     1369.97      9.86 o
   6   2   7       10.09        9.95      0.39 o
   7   2   7      148.88      149.37      1.70 o
   8   2   7       67.88       68.52      1.18 o
   9   2   7      273.80      261.32      3.08 o
  10   2   7       12.43       15.14      0.59 o
  11   2   7        6.19        6.59      0.55 o
  12   2   7       10.76        8.84      0.65 o
 -11   3   7        7.35        5.63      0.49 o
 -10   3   7        9.33        7.67      0.73 o
  -9   3   7      477.90      515.48      7.06 o
  -8   3   7      103.65       92.72      1.39 o
  -7   3   7      105.92      109.55      1.55 o
  -6   3   7        0.05        0.55      0.45 o
  -5   3   7       51.77       48.22      0.75 o
  -4   3   7      133.63      143.12      1.17 o
  -3   3   7       14.12       15.32      0.35 o
  -2   3   7        4.74        4.24      0.26 o
  -1   3   7      394.98      445.65      2.83 o
   0   3   7       19.82       22.64      0.32 o
   1   3   7        0.35        1.84      0.41 o
   2   3   7        8.07        8.24      0.26 o
   3   3   7      216.41      259.96      1.94 o
   4   3   7       26.11       28.27      0.63 o
   5   3   7        2.65        2.87      0.41 o
   6   3   7        0.87        1.32      0.33 o
   7   3   7        0.57        1.00      0.44 o
   8   3   7      227.60      226.47      2.62 o
   9   3   7        1.33        1.50      0.42 o
  10   3   7        3.03        3.18      0.44 o
  11   3   7       48.65       56.72      0.84 o
 -10   4   7       42.66       43.54      0.94 o
  -9   4   7       23.40       22.37      0.62 o
  -8   4   7        1.64        1.56      0.45 o
  -7   4   7      103.12      100.30      1.53 o
  -6   4   7      709.06      693.41      7.80 o
  -5   4   7      770.44      722.62      7.99 o
  -4   4   7      115.68      124.67      1.65 o
  -3   4   7      108.08      105.36      1.30 o
  -2   4   7       23.80       24.83      0.63 o
  -1   4   7      313.62      298.59      3.85 o
   0   4   7      172.14      170.75      2.11 o
   1   4   7        1.07        0.64      0.28 o
   2   4   7      553.82      531.55      6.46 o
   3   4   7      127.85      136.42      1.88 o
   4   4   7        3.15        2.45      0.47 o
   5   4   7        1.15        1.32      0.41 o
   6   4   7      194.83      184.86      2.23 o
   7   4   7      231.82      229.51      2.73 o
   8   4   7        0.11        0.79      0.45 o
   9   4   7        0.02        0.00      0.34 o
  10   4   7       20.39       26.50      0.78 o
  -9   5   7       48.87       51.66      1.52 o
  -8   5   7       10.17       11.61      0.52 o
  -7   5   7        1.60        1.16      0.35 o
  -6   5   7      155.96      156.66      2.64 o
  -5   5   7      131.36      125.68      1.73 o
  -4   5   7        4.67        4.60      0.56 o
  -3   5   7        5.26        7.31      0.80 o
  -2   5   7      133.47      130.67      1.99 o
  -1   5   7      134.80      133.78      2.16 o
   0   5   7       49.66       49.81      1.26 o
   1   5   7      747.52      744.30     10.61 o
   2   5   7       71.36       75.40      1.92 o
   3   5   7        5.89        5.58      0.49 o
   4   5   7       15.33       15.58      0.77 o
   5   5   7       26.68       26.35      0.78 o
   6   5   7        7.02        7.49      0.65 o
   7   5   7      303.98      298.76      3.52 o
   8   5   7       78.50       82.32      1.17 o
   9   5   7       15.53       18.18      0.99 o
  -6   6   7        2.31        1.29      0.61 o
  -5   6   7        1.64        3.67      1.06 o
  -4   6   7       41.78       40.70      1.28 o
  -3   6   7        2.58        1.97      0.87 o
  -2   6   7        0.82        1.60      0.48 o
  -1   6   7        3.15        3.48      0.57 o
   0   6   7       84.32       88.28      1.59 o
   1   6   7       24.24       25.02      0.88 o
   2   6   7       27.87       28.54      0.79 o
   3   6   7       11.41       15.82      2.62 o
   4   6   7       43.29       38.77      0.89 o
   5   6   7       20.03       22.07      0.65 o
   6   6   7        3.30        1.28      0.57 o
  -1   7   7        2.67        0.82      0.83 o
   0   7   7       16.16       19.06      1.62 o
   1   7   7       29.54       35.79      1.91 o
 -12   0   8       37.86       48.05      1.47 o
 -11   0   8        4.21        4.34      0.62 o
 -10   0   8      108.08      105.79      2.06 o
  -9   0   8       68.34       78.01      1.44 o
  -8   0   8       29.00       28.79      0.79 o
  -7   0   8       23.21       25.69      0.75 o
  -6   0   8      719.25      727.97      6.05 o
  -5   0   8     1971.49     1918.85     17.43 o
  -4   0   8      935.53     1049.10      8.22 o
  -3   0   8       12.29       20.58      0.36 o
  -2   0   8        8.61        9.23      0.46 o
  -1   0   8      497.04      514.73      3.59 o
   0   0   8     2686.50     2620.94     24.20 o
   1   0   8      711.23      696.49      5.19 o
   2   0   8     1292.20     1255.12      9.51 o
   3   0   8      123.37      154.31      1.09 o
   4   0   8       75.83       75.07      1.03 o
   5   0   8      161.70      161.86      1.52 o
   6   0   8      183.33      181.95      1.63 o
   7   0   8      556.70      524.35      5.61 o
   8   0   8       16.51       18.62      2.21 o
   9   0   8       50.65       49.15      1.05 o
  10   0   8        9.51       10.07      0.60 o
  11   0   8       48.68       40.75      1.42 o
  12   0   8      145.87      131.12      6.48 o
 -12   1   8       11.53       13.69      0.59 o
 -11   1   8       38.42       31.40      0.65 o
 -10   1   8       12.47        9.78      0.59 o
  -9   1   8       17.17       18.92      0.81 o
  -8   1   8       92.69       87.25      1.28 o
  -7   1   8        0.40        0.23      0.28 o
  -6   1   8        0.49        0.97      0.18 o
  -5   1   8        0.08        0.55      0.12 o
  -4   1   8        8.20        9.68      0.21 o
  -3   1   8        1.79        7.83      0.24 o
  -2   1   8       76.64       80.55      0.50 o
  -1   1   8      608.49      734.26      4.05 o
   0   1   8       35.38       49.38      0.38 o
   1   1   8     2044.80     1955.32     12.64 o
   2   1   8       21.93       41.06      0.36 o
   3   1   8     2148.87     2048.57     13.04 o
   4   1   8     1534.35     1596.40     10.00 o
   5   1   8      155.13      175.43      1.01 o
   6   1   8     1033.84     1091.88      8.31 o
   7   1   8       93.25       95.79      1.19 o
   8   1   8       81.84       85.08      1.08 o
   9   1   8      192.91      190.66      1.92 o
  10   1   8      187.27      180.27      2.46 o
  11   1   8        0.07        0.52      0.42 o
  12   1   8        8.17        7.05      0.50 o
 -12   2   8        4.27        3.65      0.49 o
 -11   2   8        0.52        0.44      0.28 o
 -10   2   8        9.74       11.51      0.54 o
  -9   2   8       96.27       88.91      1.39 o
  -8   2   8      970.62     1012.84     11.60 o
  -7   2   8      882.79      915.96      9.05 o
  -6   2   8        6.15        5.88      0.42 o
  -5   2   8       13.82       12.95      0.31 o
  -4   2   8      222.71      227.86      1.34 o
  -3   2   8      131.16      147.61      1.00 o
  -2   2   8     1051.16     1064.95      6.88 o
  -1   2   8     1234.64     1308.01      8.47 o
   0   2   8       39.87       54.29      0.47 o
   1   2   8        1.41        0.41      0.19 o
   2   2   8     1071.12     1115.97      6.90 o
   3   2   8      857.65      846.54      5.55 o
   4   2   8      431.53      450.56      2.89 o
   5   2   8      114.15      117.60      1.08 o
   6   2   8        0.26        0.57      0.25 o
   7   2   8        1.31        4.20      0.80 o
   8   2   8        9.08        8.13      0.49 o
   9   2   8      120.06      113.78      1.86 o
  10   2   8      191.22      180.81      2.29 o
  11   2   8       67.62       66.59      1.09 o
  12   2   8        0.04        0.15      0.32 o
 -11   3   8        4.94        2.04      0.42 o
 -10   3   8        1.61        2.12      0.53 o
  -9   3   8       45.23       50.81      1.17 o
  -8   3   8       94.97      100.28      1.44 o
  -7   3   8        7.89        9.43      0.61 o
  -6   3   8      376.15      364.90      3.66 o
  -5   3   8        0.59        0.87      0.30 o
  -4   3   8       79.74       85.29      0.91 o
  -3   3   8        7.28        7.90      0.32 o
  -2   3   8        0.37        0.12      0.14 o
  -1   3   8       31.06       37.77      0.93 o
   0   3   8      106.88      102.00      0.76 o
   1   3   8      498.01      475.72      3.16 o
   2   3   8        1.04        0.95      0.20 o
   3   3   8      120.43      114.12      1.17 o
   4   3   8      312.60      328.67      3.29 o
   5   3   8       12.78       15.02      0.59 o
   6   3   8      162.58      153.20      1.77 o
   7   3   8      278.20      272.39      3.39 o
   8   3   8       52.54       50.76      1.21 o
   9   3   8        2.40        2.60      0.42 o
  10   3   8       16.12       16.94      0.60 o
  11   3   8       17.68       17.24      0.71 o
 -10   4   8        2.10        1.71      0.44 o
  -9   4   8        0.33        0.48      0.34 o
  -8   4   8        2.96        2.88      0.46 o
  -7   4   8        7.34        7.24      0.62 o
  -6   4   8       26.76       29.46      0.95 o
  -5   4   8      586.90      570.37      6.38 o
  -4   4   8       89.49       90.27      1.43 o
  -3   4   8        9.46        7.85      0.50 o
  -2   4   8       78.01       71.94      1.12 o
  -1   4   8       76.77       70.85      1.21 o
   0   4   8       13.86       13.86      0.68 o
   1   4   8       93.60       92.61      1.29 o
   2   4   8      507.15      498.89      5.60 o
   3   4   8       66.00       61.05      1.15 o
   4   4   8       14.63       13.29      0.64 o
   5   4   8        0.66        0.71      0.34 o
   6   4   8      290.14      268.35      3.03 o
   7   4   8       18.76       26.15      0.81 o
   8   4   8        7.98        7.20      0.69 o
   9   4   8       11.26       12.92      0.66 o
  10   4   8        5.32        3.53      0.49 o
  -8   5   8       15.87       22.57      0.62 o
  -7   5   8       87.54       83.93      1.15 o
  -6   5   8        2.02        3.27      0.41 o
  -5   5   8      105.52      105.17      1.90 o
  -4   5   8      158.06      150.23      2.39 o
  -3   5   8        0.27        1.60      0.67 o
  -2   5   8       26.96       27.76      1.02 o
  -1   5   8      253.83      253.17      3.39 o
   0   5   8      188.02      176.87      2.58 o
   1   5   8      481.55      477.45      6.84 o
   2   5   8        2.25        1.76      0.65 o
   3   5   8        2.36        2.24      0.42 o
   4   5   8       57.81       60.62      0.97 o
   5   5   8       15.47       15.89      0.66 o
   6   5   8       41.22       37.10      0.91 o
   7   5   8        1.81        1.17      0.44 o
   8   5   8       10.50       10.37      0.49 o
  -6   6   8        0.02        0.21      0.54 o
  -5   6   8        1.01        0.20      0.52 o
  -4   6   8        7.20        6.78      1.39 o
  -3   6   8        0.01        0.09      0.57 o
  -2   6   8        0.31        0.46      0.36 o
  -1   6   8      177.22      178.56      2.37 o
   0   6   8       42.70       40.51      0.91 o
   1   6   8        1.03        0.50      0.50 o
   2   6   8       28.13       28.63      1.42 o
   3   6   8        1.26        1.32      0.56 o
   4   6   8       65.44       69.90      1.22 o
   5   6   8        0.95        0.43      0.29 o
   6   6   8        4.35        4.37      1.10 o
 -12   1   9        2.48        2.95      0.35 o
 -11   1   9        0.90        1.20      0.30 o
 -10   1   9      210.01      194.53      2.13 o
  -9   1   9       66.18       60.93      1.37 o
  -8   1   9        1.15        1.72      0.54 o
  -7   1   9        1.44        1.37      0.36 o
  -6   1   9        1.48        1.84      0.24 o
  -5   1   9       15.54       18.20      0.27 o
  -4   1   9       11.59       14.86      0.26 o
  -3   1   9      524.74      524.44      2.85 o
  -2   1   9      408.22      397.01      2.03 o
  -1   1   9       62.17       77.00      0.53 o
   0   1   9     1068.28     1029.70      5.97 o
   1   1   9     1883.09     1754.31     11.00 o
   2   1   9       19.18       13.67      0.22 o
   3   1   9        1.30        1.89      0.16 o
   4   1   9      702.01      760.82      4.30 o
   5   1   9      448.02      469.12      2.63 o
   6   1   9      593.09      614.02      5.76 o
   7   1   9      248.34      246.60      2.55 o
   8   1   9      299.85      300.04      3.02 o
   9   1   9      223.70      217.63      2.29 o
  10   1   9        0.76        1.12      0.39 o
  11   1   9       73.04       68.55      1.21 o
  12   1   9       60.56       57.33      1.23 o
 -12   2   9        3.25        3.80      1.12 o
 -11   2   9        0.24        0.84      0.34 o
 -10   2   9       59.07       60.90      1.08 o
  -9   2   9       43.95       48.85      1.01 o
  -8   2   9      864.79      931.06      9.50 o
  -7   2   9       44.50       47.43      1.55 o
  -6   2   9       34.43       31.88      0.69 o
  -5   2   9        0.78        1.02      0.21 o
  -4   2   9      202.06      251.51      1.59 o
  -3   2   9       44.14       45.76      0.48 o
  -2   2   9     1075.16     1205.42      7.74 o
  -1   2   9       64.67       63.60      0.48 o
   0   2   9      179.41      163.33      0.99 o
   1   2   9      177.58      180.40      1.21 o
   2   2   9     1041.18     1110.55      7.52 o
   3   2   9     3795.56     3832.68     33.98 o
   4   2   9     2211.91     2157.64     17.29 o
   5   2   9      251.99      246.14      1.94 o
   6   2   9        0.09        0.06      0.28 o
   7   2   9       51.92       51.00      0.92 o
   8   2   9      458.72      460.80      4.95 o
   9   2   9       18.54       16.48      0.81 o
  10   2   9      164.64      160.69      2.05 o
  11   2   9       16.25       17.13      0.61 o
  12   2   9        1.67        0.88      0.56 o
 -11   3   9        7.09        7.46      0.51 o
 -10   3   9       16.07       16.24      0.69 o
  -9   3   9       34.05       38.90      1.00 o
  -8   3   9       12.85       15.14      0.76 o
  -7   3   9      158.86      154.47      1.72 o
  -6   3   9      128.47      134.94      1.59 o
  -5   3   9       31.36       25.56      0.60 o
  -4   3   9       74.33       77.35      1.07 o
  -3   3   9      120.10      130.42      1.46 o
  -2   3   9      285.12      282.25      2.89 o
  -1   3   9       17.22       16.87      0.34 o
   0   3   9        4.98        7.94      0.50 o
   1   3   9        0.82        0.39      0.20 o
   2   3   9       32.10       25.78      0.39 o
   3   3   9      325.54      346.94      3.42 o
   4   3   9       57.17       50.48      0.90 o
   5   3   9        7.10        6.11      0.50 o
   6   3   9       42.37       46.92      0.89 o
   7   3   9      101.54       90.57      1.46 o
   8   3   9       61.65       66.84      1.28 o
   9   3   9       35.29       34.87      1.02 o
  10   3   9       42.50       44.87      1.28 o
  11   3   9       14.88       20.61      0.73 o
 -10   4   9        9.99       13.63      0.59 o
  -9   4   9       38.38       43.97      0.82 o
  -8   4   9        3.04        3.15      0.48 o
  -7   4   9      123.56      115.47      1.65 o
  -6   4   9      117.44      109.48      1.60 o
  -5   4   9      243.58      238.02      3.19 o
  -4   4   9      232.42      234.13      5.14 o
  -3   4   9      345.31      341.64      3.66 o
  -2   4   9       15.72       13.20      0.47 o
  -1   4   9      212.50      212.29      4.21 o
   0   4   9     1644.18     1671.11     21.24 o
   1   4   9      759.23      754.38      8.39 o
   2   4   9      122.32      124.39      1.74 o
   3   4   9       37.40       38.54      0.98 o
   4   4   9        7.29        6.20      0.57 o
   5   4   9        9.07        6.63      0.46 o
   6   4   9      139.93      120.73      1.64 o
   7   4   9       14.65       17.22      0.67 o
   8   4   9       65.61       54.85      1.16 o
   9   4   9       33.39       33.71      0.88 o
  10   4   9        0.84        1.12      0.53 o
  -8   5   9       12.70       14.05      0.56 o
  -7   5   9       23.67       20.45      0.68 o
  -6   5   9       49.42       47.50      2.36 o
  -5   5   9       53.63       60.83      1.17 o
  -4   5   9      453.83      433.84      5.57 o
  -3   5   9        8.37        9.35      0.70 o
  -2   5   9       26.86       27.79      0.96 o
  -1   5   9       71.91       62.74      1.38 o
   0   5   9      149.72      138.15      2.13 o
   1   5   9       11.20       12.61      1.15 o
   2   5   9       29.96       26.86      1.14 o
   3   5   9       22.01       18.89      0.63 o
   4   5   9       64.03       58.34      0.97 o
   5   5   9       11.64        9.05      0.59 o
   6   5   9        2.85        2.49      0.49 o
   7   5   9        7.11        7.40      0.72 o
   8   5   9       13.54        8.60      0.56 o
  -6   6   9        3.71        4.78      0.98 o
  -5   6   9        0.00        0.32      0.53 o
  -4   6   9       24.54       25.11      0.93 o
  -3   6   9       12.55       12.40      0.78 o
  -2   6   9       97.28       96.66      1.79 o
  -1   6   9      215.97      231.17      2.88 o
   0   6   9        2.58        1.72      0.51 o
   1   6   9        3.62        3.42      0.55 o
   2   6   9        9.05        9.26      0.77 o
   3   6   9        0.25        0.26      0.50 o
   4   6   9        7.38        8.39      0.72 o
   5   6   9        3.49        3.77      0.43 o
   6   6   9        0.88        0.60      0.70 o
 -12   0  10        0.63        0.75      0.59 o
 -11   0  10        0.24        0.21      0.62 o
 -10   0  10      222.46      207.07      4.35 o
  -9   0  10       49.35       48.46      1.32 o
  -8   0  10       35.39       41.40      1.05 o
  -7   0  10      160.81      175.31      2.55 o
  -6   0  10      398.46      440.54      4.05 o
  -5   0  10        6.74        7.57      0.38 o
  -4   0  10      691.85      772.31      6.09 o
  -3   0  10        4.73        3.01      0.26 o
  -2   0  10      255.00      253.23      1.81 o
  -1   0  10      884.95      944.14      7.26 o
   0   0  10      952.71      919.93      7.52 o
   1   0  10     3071.51     3070.54     28.70 o
   2   0  10       22.89       19.75      0.62 o
   3   0  10      158.61      123.53      1.00 o
   4   0  10      137.38      135.20      1.11 o
   5   0  10      200.74      200.35      1.69 o
   6   0  10      645.87      666.27      6.39 o
   7   0  10       87.60       77.71      1.20 o
   8   0  10       78.33       70.20      1.30 o
   9   0  10       11.31       10.44      0.58 o
  10   0  10      179.59      182.57      2.80 o
  11   0  10      264.94      261.92      4.57 o
  12   0  10      413.74      383.55     53.79 o
 -12   1  10        0.49        0.40      0.44 o
 -11   1  10       35.30       26.91      0.92 o
 -10   1  10      123.83      114.06      1.40 o
  -9   1  10      122.70      115.59      1.53 o
  -8   1  10       15.05       21.37      0.87 o
  -7   1  10       32.01       28.46      0.76 o
  -6   1  10       24.23       24.67      0.38 o
  -5   1  10       15.30       18.07      0.30 o
  -4   1  10      177.91      186.16      1.02 o
  -3   1  10        5.03        0.34      0.15 o
  -2   1  10     1235.02     1279.59      7.31 o
  -1   1  10      866.86      921.77      5.22 o
   0   1  10     1516.86     1414.39      8.64 o
   1   1  10      107.18       87.40      0.52 o
   2   1  10      338.11      347.61      1.88 o
   3   1  10      619.53      719.82      4.11 o
   4   1  10       47.67       50.68      0.41 o
   5   1  10      388.73      401.56      2.74 o
   6   1  10       43.04       51.47      0.95 o
   7   1  10      189.42      175.25      1.95 o
   8   1  10       74.55       74.51      1.09 o
   9   1  10       22.33       21.44      0.65 o
  10   1  10        1.63        1.22      0.40 o
  11   1  10       60.31       61.95      1.16 o
  12   1  10      117.49      122.60      1.97 o
 -11   2  10        1.49        0.65      0.30 o
 -10   2  10        3.48        5.49      0.54 o
  -9   2  10      131.81      117.04      1.64 o
  -8   2  10      129.60      109.43      1.57 o
  -7   2  10      328.87      328.56      3.62 o
  -6   2  10       86.21       89.98      1.23 o
  -5   2  10       17.99       14.49      0.40 o
  -4   2  10       71.54       87.44      0.75 o
  -3   2  10      625.51      632.60      4.03 o
  -2   2  10      920.48      928.87      5.82 o
  -1   2  10      232.49      282.74      1.78 o
   0   2  10      257.83      292.94      1.74 o
   1   2  10        1.12        0.81      0.18 o
   2   2  10      350.42      331.19      2.17 o
   3   2  10      404.06      412.57      2.81 o
   4   2  10      508.47      554.12      4.44 o
   5   2  10     1002.07     1038.86      9.69 o
   6   2  10       92.61       97.33      1.40 o
   7   2  10        3.53        2.01      0.45 o
   8   2  10      124.79      129.47      1.68 o
   9   2  10       85.24       84.77      1.27 o
  10   2  10        0.72        0.65      0.37 o
  11   2  10        9.37        8.40      0.47 o
 -11   3  10       15.89       21.03      1.45 o
 -10   3  10        1.20        1.18      0.45 o
  -9   3  10      147.52      156.63      1.92 o
  -8   3  10       61.17       64.69      1.17 o
  -7   3  10       62.51       64.29      1.02 o
  -6   3  10       20.60       19.93      0.59 o
  -5   3  10      193.54      185.17      2.04 o
  -4   3  10       92.24       86.32      1.09 o
  -3   3  10       76.23       72.26      1.07 o
  -2   3  10        0.34        1.43      0.27 o
  -1   3  10        1.36        1.52      0.26 o
   0   3  10       17.30       16.93      0.42 o
   1   3  10        2.40        3.23      0.28 o
   2   3  10      263.93      260.97      2.02 o
   3   3  10       14.50       11.93      1.06 o
   4   3  10      314.02      324.48      3.33 o
   5   3  10       54.24       51.40      1.01 o
   6   3  10       15.07       13.68      0.65 o
   7   3  10      136.97      129.91      1.88 o
   8   3  10       47.13       44.33      1.07 o
   9   3  10       13.59       12.62      0.84 o
  10   3  10       10.06       13.85      1.86 o
  11   3  10        2.03        0.72      0.40 o
 -10   4  10        0.12        0.32      0.39 o
  -9   4  10       31.90       37.54      0.85 o
  -8   4  10       25.84       25.27      0.69 o
  -7   4  10       12.24       11.13      0.63 o
  -6   4  10       93.16       89.66      1.76 o
  -5   4  10      208.82      206.03      2.84 o
  -4   4  10        9.46        7.61      0.71 o
  -3   4  10       43.82       45.82      0.92 o
  -2   4  10        1.46        0.78      0.31 o
  -1   4  10       62.70       62.67      1.22 o
   0   4  10        8.49        9.58      0.71 o
   1   4  10      999.97     1014.65     11.37 o
   2   4  10      804.17      799.25      9.35 o
   3   4  10        0.18        0.07      0.35 o
   4   4  10        0.58        0.61      0.45 o
   5   4  10        0.03        1.03      0.35 o
   6   4  10        0.91        3.02      0.86 o
   7   4  10      125.50      112.02      1.55 o
   8   4  10       15.73       19.99      0.74 o
   9   4  10       21.02       20.73      0.65 o
  10   4  10        8.88       13.27      0.69 o
  -8   5  10       25.96       32.87      0.81 o
  -7   5  10       10.29        9.87      0.58 o
  -6   5  10       47.85       44.92      2.05 o
  -5   5  10        7.87        8.58      0.65 o
  -4   5  10       31.11       28.68      1.21 o
  -3   5  10        3.43        4.16      0.73 o
  -2   5  10       12.17       11.87      0.84 o
  -1   5  10      159.02      159.78      2.59 o
   0   5  10      103.31      101.99      1.74 o
   1   5  10       93.50       95.88      2.05 o
   2   5  10       18.54       17.78      0.88 o
   3   5  10       58.19       57.98      1.12 o
   4   5  10       48.27       52.04      3.17 o
   5   5  10        2.33        1.55      0.42 o
   6   5  10        5.73        4.26      0.52 o
   7   5  10       13.74       16.45      0.64 o
   8   5  10       11.93       14.48      0.69 o
  -5   6  10        1.63        1.02      0.60 o
  -4   6  10        0.00        0.11      0.39 o
  -3   6  10        3.10        5.94      0.65 o
  -2   6  10       22.43       19.44      0.69 o
  -1   6  10       37.55       37.33      0.90 o
   0   6  10       12.79       12.52      0.74 o
   1   6  10       16.55       17.99      0.80 o
   2   6  10        3.47        7.63      0.68 o
   3   6  10       37.30       36.67      1.28 o
   4   6  10       17.20       18.09      0.89 o
   5   6  10       21.40       27.29      0.95 o
 -12   1  11        5.57        6.14      0.57 o
 -11   1  11        2.36        0.94      0.34 o
 -10   1  11        4.20        4.58      0.40 o
  -9   1  11       83.34       76.32      1.13 o
  -8   1  11      628.43      599.47      6.25 o
  -7   1  11      768.59      766.94      7.59 o
  -6   1  11       79.05       68.72      0.83 o
  -5   1  11       44.57       50.09      0.50 o
  -4   1  11       54.84       47.31      0.39 o
  -3   1  11      672.55      727.70      4.04 o
  -2   1  11       71.14       62.59      0.50 o
  -1   1  11     3289.16     3315.43     23.91 o
   0   1  11       87.12       90.52      0.64 o
   1   1  11      445.11      469.64      2.67 o
   2   1  11     1015.36     1098.74      6.77 o
   3   1  11       53.17       60.89      0.45 o
   4   1  11      231.60      232.95      1.41 o
   5   1  11      169.04      186.10      1.59 o
   6   1  11      257.95      251.47      2.58 o
   7   1  11       54.72       51.38      0.96 o
   8   1  11        1.31        2.02      0.38 o
   9   1  11       31.18       32.16      0.70 o
  10   1  11      106.44      109.27      1.44 o
  11   1  11       14.15       17.03      0.61 o
  12   1  11       93.42       91.77      2.33 o
 -11   2  11       16.19       16.75      0.51 o
 -10   2  11        3.06        1.74      0.42 o
  -9   2  11        8.09       12.22      0.74 o
  -8   2  11      134.10      121.10      1.62 o
  -7   2  11      524.00      559.84      6.24 o
  -6   2  11        9.98       11.96      0.66 o
  -5   2  11       11.96        8.59      0.52 o
  -4   2  11        1.02        1.89      0.23 o
  -3   2  11      186.99      178.15      1.18 o
  -2   2  11      532.43      577.55      3.60 o
  -1   2  11      999.30     1074.22      7.20 o
   0   2  11      510.66      541.51      3.35 o
   1   2  11       18.12       25.98      0.36 o
   2   2  11      198.01      195.17      1.25 o
   3   2  11      210.38      243.07      1.70 o
   4   2  11       16.84       19.82      0.54 o
   5   2  11      559.16      550.24      5.15 o
   6   2  11      169.18      170.37      2.08 o
   7   2  11        6.74        4.40      0.63 o
   8   2  11      232.82      238.09      2.94 o
   9   2  11        1.60        1.65      0.48 o
  10   2  11        3.47       10.92      4.29 o
  11   2  11       15.05       13.78      0.56 o
 -10   3  11       25.84       27.12      0.73 o
  -9   3  11       14.18       14.20      0.82 o
  -8   3  11      205.10      219.56      4.92 o
  -7   3  11      240.42      244.03      2.45 o
  -6   3  11        0.05        0.82      0.47 o
  -5   3  11        3.52        4.37      0.66 o
  -4   3  11        4.00        6.61      0.51 o
  -3   3  11      506.55      539.71      5.34 o
  -2   3  11        0.13        0.78      0.28 o
  -1   3  11       47.09       40.68      0.66 o
   0   3  11       16.35       14.74      0.50 o
   1   3  11        3.65        3.34      0.38 o
   2   3  11      243.08      217.13      1.91 o
   3   3  11       37.95       33.56      0.79 o
   4   3  11      234.65      238.43      2.54 o
   5   3  11      131.87      143.22      1.81 o
   6   3  11       31.25       26.74      0.77 o
   7   3  11        0.56        0.94      0.44 o
   8   3  11        0.32        0.82      0.45 o
   9   3  11        8.12        7.15      0.74 o
  10   3  11        0.75        0.78      0.50 o
  -9   4  11        0.75        0.67      0.38 o
  -8   4  11       21.22       21.81      0.63 o
  -7   4  11       18.18       17.78      0.78 o
  -6   4  11       71.76       72.24      1.40 o
  -5   4  11      235.18      214.49      2.80 o
  -4   4  11       50.22       53.36      2.58 o
  -3   4  11        0.70        1.08      0.35 o
  -2   4  11        5.26        4.73      0.40 o
  -1   4  11        2.38        2.20      0.40 o
   0   4  11       13.26       16.14      0.68 o
   1   4  11      343.11      334.65      3.70 o
   2   4  11       30.60       27.99      1.01 o
   3   4  11       19.00       15.45      0.70 o
   4   4  11        0.41        0.99      0.44 o
   5   4  11       36.55       38.67      0.93 o
   6   4  11       17.69       13.69      0.63 o
   7   4  11        3.55        3.35      0.45 o
   8   4  11      145.14      155.48      1.99 o
   9   4  11        4.04        2.22      0.35 o
  -8   5  11        4.98        6.02      0.60 o
  -7   5  11        2.40        1.25      0.41 o
  -6   5  11        6.10        5.17      0.50 o
  -5   5  11      306.42      275.03      4.48 o
  -4   5  11      107.08      109.63      2.17 o
  -3   5  11        1.72        1.32      0.53 o
  -2   5  11        6.66        8.60      0.79 o
  -1   5  11      158.49      162.31      2.41 o
   0   5  11       53.80       50.45      1.21 o
   1   5  11       78.40       81.18      1.88 o
   2   5  11       11.24        9.29      0.71 o
   3   5  11      151.41      149.94      3.23 o
   4   5  11        0.24        0.58      0.41 o
   5   5  11        7.10        6.37      0.45 o
   6   5  11       24.32       19.09      0.69 o
   7   5  11      108.97      105.01      1.43 o
   8   5  11        0.16        0.09      0.42 o
  -5   6  11        0.64        0.44      0.62 o
  -4   6  11       23.38       19.78      0.86 o
  -3   6  11       49.36       53.43      1.50 o
  -2   6  11       23.41       21.77      0.79 o
  -1   6  11        0.03        0.06      0.34 o
   0   6  11       26.84       30.01      1.04 o
   1   6  11        0.17        0.00      0.45 o
   2   6  11        3.81        5.93      0.66 o
   3   6  11        1.17        2.45      0.72 o
   4   6  11       16.06       27.21      1.01 o
   5   6  11        2.02        1.05      0.48 o
 -12   0  12       13.20        9.77      0.86 o
 -11   0  12       29.55       25.90      1.15 o
 -10   0  12        9.70       11.51      1.04 o
  -9   0  12       28.50       21.98      0.88 o
  -8   0  12        0.00        0.53      0.42 o
  -7   0  12      112.12      103.37      1.56 o
  -6   0  12      193.76      190.34      2.43 o
  -5   0  12      164.33      169.54      2.17 o
  -4   0  12       12.35       13.32      0.41 o
  -3   0  12       65.73       59.07      0.69 o
  -2   0  12      341.38      362.90      2.69 o
  -1   0  12      507.49      456.81      3.29 o
   0   0  12     3463.81     3479.35     33.59 o
   1   0  12      595.36      596.43      4.54 o
   2   0  12     1517.87     1435.64     12.28 o
   3   0  12       72.67       73.53      0.71 o
   4   0  12       61.89       57.09      0.59 o
   5   0  12       98.20      102.93      1.08 o
   6   0  12     1647.87     1725.23     23.24 o
   7   0  12     1007.37      984.27     13.53 o
   8   0  12      753.53      766.62     12.15 o
   9   0  12      113.32      123.10      2.54 o
  10   0  12       87.45       88.12      1.95 o
  11   0  12      107.07      108.23      2.02 o
 -11   1  12       33.92       32.03      1.91 o
 -10   1  12      139.58      145.56      1.84 o
  -9   1  12       20.77       18.62      0.68 o
  -8   1  12       12.24       14.28      0.74 o
  -7   1  12      829.58      848.37      8.43 o
  -6   1  12     1117.32     1108.86     10.13 o
  -5   1  12        3.32        1.44      0.23 o
  -4   1  12        8.36        4.26      0.44 o
  -3   1  12       26.62       28.75      0.32 o
  -2   1  12       70.43       58.29      0.47 o
  -1   1  12     1272.95     1386.81      8.74 o
   0   1  12       44.43       31.68      0.38 o
   1   1  12      516.62      502.63      2.88 o
   2   1  12       46.15       43.69      0.44 o
   3   1  12       28.18       20.39      0.55 o
   4   1  12        9.18        6.69      0.39 o
   5   1  12       44.21       46.03      1.20 o
   6   1  12       19.88       26.20      0.70 o
   7   1  12      175.78      170.16      3.12 o
   8   1  12        8.51        8.39      0.50 o
   9   1  12       97.50       95.91      1.17 o
  10   1  12        1.21        1.43      0.34 o
  11   1  12        0.53        0.42      0.33 o
 -11   2  12        5.58        6.29      0.41 o
 -10   2  12        3.18        2.08      0.39 o
  -9   2  12        2.84        3.08      0.50 o
  -8   2  12       35.46       37.04      0.91 o
  -7   2  12       68.47       73.34      1.18 o
  -6   2  12        0.59        0.53      0.39 o
  -5   2  12        0.00        0.74      0.28 o
  -4   2  12        0.92        2.77      0.30 o
  -3   2  12       63.96       86.15      0.85 o
  -2   2  12      177.26      198.51      1.40 o
  -1   2  12      924.13     1048.30      7.27 o
   0   2  12       20.49       10.74      0.32 o
   1   2  12      101.55      101.66      0.73 o
   2   2  12       22.90       33.57      0.43 o
   3   2  12        6.96       17.44      0.59 o
   4   2  12      337.44      354.22      3.10 o
   5   2  12      138.02      146.97      1.73 o
   6   2  12      123.93      120.21      1.69 o
   7   2  12       36.70       34.66      1.16 o
   8   2  12       45.39       47.31      1.13 o
   9   2  12        0.86        1.18      0.46 o
  10   2  12      111.26      112.37      3.22 o
  11   2  12       18.28       18.79      0.74 o
 -10   3  12       12.17       15.83      0.58 o
  -9   3  12       12.59       13.67      0.53 o
  -8   3  12      129.79      133.34      1.68 o
  -7   3  12       26.92       22.26      0.70 o
  -6   3  12       63.63       57.98      1.22 o
  -5   3  12       12.20       13.80      0.67 o
  -4   3  12        3.20        3.87      0.46 o
  -3   3  12      276.33      268.34      2.95 o
  -2   3  12        0.11        0.81      0.35 o
  -1   3  12       12.57       10.86      0.47 o
   0   3  12       38.99       38.60      0.68 o
   1   3  12      465.32      457.53      4.51 o
   2   3  12       24.48       24.68      0.57 o
   3   3  12      105.47      109.94      3.55 o
   4   3  12      200.45      202.74      2.41 o
   5   3  12       32.15       31.42      0.82 o
   6   3  12      110.74      105.45      1.45 o
   7   3  12       27.15       22.74      0.92 o
   8   3  12        0.00        0.22      0.41 o
   9   3  12        0.51        0.44      0.50 o
  10   3  12        1.15        0.85      0.47 o
  -9   4  12       27.45       25.41      0.81 o
  -8   4  12        4.29        4.16      0.45 o
  -7   4  12        0.93        0.97      0.46 o
  -6   4  12        1.19        0.74      0.49 o
  -5   4  12        9.12        8.64      0.74 o
  -4   4  12       17.68       15.64      0.57 o
  -3   4  12       93.72       86.71      1.22 o
  -2   4  12        9.02        8.49      0.46 o
  -1   4  12        2.68        2.40      0.43 o
   0   4  12        9.17       10.23      0.64 o
   1   4  12      748.20      759.56      8.35 o
   2   4  12        0.49        0.21      0.55 o
   3   4  12        0.01        0.14      0.38 o
   4   4  12       11.08       10.22      0.63 o
   5   4  12        2.14        2.98      0.51 o
   6   4  12       72.16       71.65      1.11 o
   7   4  12       61.60       57.01      0.91 o
   8   4  12      143.54      142.74      1.82 o
   9   4  12       11.41        9.94      0.61 o
  -7   5  12        2.05        4.39      2.09 o
  -6   5  12        2.49        2.59      0.46 o
  -5   5  12      130.46      118.85      2.60 o
  -4   5  12      107.21      108.65      2.25 o
  -3   5  12      375.22      387.30      5.08 o
  -2   5  12       64.43       61.39      1.35 o
  -1   5  12      170.44      179.99      2.58 o
   0   5  12        2.56        4.95      0.72 o
   1   5  12       54.78       50.86      1.15 o
   2   5  12       39.46       35.91      1.02 o
   3   5  12       98.06       87.36      1.46 o
   4   5  12      134.47      137.77      2.41 o
   5   5  12       58.96       57.33      0.97 o
   6   5  12       46.45       50.09      0.99 o
   7   5  12        5.94        7.65      0.50 o
  -4   6  12       49.73       46.78      1.32 o
  -3   6  12       53.08       53.27      1.32 o
  -2   6  12        3.46        2.31      0.55 o
  -1   6  12       20.01       23.67      2.14 o
   0   6  12        6.47        5.62      0.66 o
   1   6  12       13.72       12.55      0.83 o
   2   6  12       33.95       37.88      1.52 o
   3   6  12      166.37      191.48      3.07 o
   4   6  12        7.22        8.60      0.86 o
 -11   1  13        8.28        7.40      0.66 o
 -10   1  13        6.96        7.15      0.62 o
  -9   1  13        3.93        5.45      0.48 o
  -8   1  13       66.36       75.93      1.36 o
  -7   1  13        1.75        4.26      0.71 o
  -6   1  13     1636.17     1707.39     18.30 o
  -5   1  13      173.42      163.18      1.64 o
  -4   1  13        2.61        3.62      0.26 o
  -3   1  13       28.89       26.16      0.35 o
  -2   1  13       14.63       16.10      0.40 o
  -1   1  13      919.49      969.09      6.13 o
   0   1  13      187.75      196.95      1.16 o
   1   1  13      123.50      149.82      0.89 o
   2   1  13      588.92      618.97      4.03 o
   3   1  13       54.49       55.70      0.59 o
   4   1  13      132.70      134.66      1.39 o
   5   1  13       35.09       30.73      0.77 o
   6   1  13       34.42       35.26      0.90 o
   7   1  13        0.57        0.31      0.41 o
   8   1  13       30.62       33.12      0.77 o
   9   1  13       13.26       14.09      0.49 o
  10   1  13      154.93      156.76      1.81 o
  11   1  13       11.63       11.89      0.50 o
 -11   2  13        2.46        1.02      0.39 o
 -10   2  13        7.01       10.60      0.48 o
  -9   2  13      139.20      134.59      1.74 o
  -8   2  13      176.81      172.59      1.97 o
  -7   2  13      114.19      104.67      1.40 o
  -6   2  13      212.18      210.05      2.33 o
  -5   2  13       59.81       54.06      1.04 o
  -4   2  13       33.71       28.69      0.59 o
  -3   2  13      164.29      178.21      1.82 o
  -2   2  13      137.83      137.22      1.44 o
  -1   2  13       48.68       40.87      0.54 o
   0   2  13        7.79       10.20      0.33 o
   1   2  13        8.11       13.08      0.30 o
   2   2  13      173.38      179.27      1.47 o
   3   2  13      321.13      334.13      2.96 o
   4   2  13       61.79       51.29      0.94 o
   5   2  13     1009.80     1008.23     10.67 o
   6   2  13        3.52        2.97      0.49 o
   7   2  13       21.69       26.22      2.99 o
   8   2  13       18.09       20.69      0.80 o
   9   2  13       43.26       41.85      1.03 o
  10   2  13       23.51       25.98      0.81 o
  11   2  13        7.64        7.07      0.51 o
 -10   3  13        9.46        9.20      0.50 o
  -9   3  13       54.10       57.01      0.79 o
  -8   3  13      344.93      359.56      3.63 o
  -7   3  13       10.89       10.02      0.69 o
  -6   3  13       39.11       35.47      0.91 o
  -5   3  13      119.87      100.51      1.46 o
  -4   3  13        4.29        2.45      0.43 o
  -3   3  13       46.92       56.68      0.98 o
  -2   3  13        0.77        0.56      0.34 o
  -1   3  13       64.08       72.43      1.04 o
   0   3  13      250.45      231.96      2.26 o
   1   3  13      381.94      392.03      3.92 o
   2   3  13      429.63      433.61      4.05 o
   3   3  13       13.36       17.63      0.71 o
   4   3  13      313.46      284.97      3.00 o
   5   3  13      643.80      614.49      6.39 o
   6   3  13      235.73      227.16      2.69 o
   7   3  13       12.34       12.10      0.82 o
   8   3  13        1.60        2.34      0.52 o
   9   3  13        0.66        0.66      0.50 o
  10   3  13        0.34        0.55      0.51 o
  -9   4  13       25.85       33.85      1.10 o
  -8   4  13       35.77       38.01      0.98 o
  -7   4  13       12.76       11.45      0.63 o
  -6   4  13       76.60       69.95      1.35 o
  -5   4  13       27.82       21.08      0.85 o
  -4   4  13       54.37       54.35      0.99 o
  -3   4  13       10.08        9.86      0.52 o
  -2   4  13        1.06        1.18      0.41 o
  -1   4  13       22.63       22.03      0.80 o
   0   4  13      225.10      222.43      2.59 o
   1   4  13        8.59       10.49      0.68 o
   2   4  13      430.12      431.30      5.29 o
   3   4  13      143.35      145.20      2.05 o
   4   4  13        2.06        1.99      0.49 o
   5   4  13        0.83        1.52      0.46 o
   6   4  13       64.47       69.75      1.06 o
   7   4  13       13.35       13.20      0.55 o
   8   4  13      108.09      113.21      3.86 o
   9   4  13       36.75       39.51      1.05 o
  -7   5  13        1.62        1.72      0.44 o
  -6   5  13       35.05       39.26      1.28 o
  -5   5  13       31.05       29.10      1.17 o
  -4   5  13        1.41        2.06      0.69 o
  -3   5  13      149.04      153.95      2.37 o
  -2   5  13      161.48      162.88      2.37 o
  -1   5  13        5.88        7.80      0.71 o
   0   5  13       42.46       47.02      1.30 o
   1   5  13      256.08      259.68      3.39 o
   2   5  13       93.66       92.07      1.60 o
   3   5  13        0.00        0.38      0.40 o
   4   5  13       37.49       36.62      0.93 o
   5   5  13       43.36       40.95      0.79 o
   6   5  13       56.95       59.26      0.96 o
   7   5  13       28.66       24.60      0.92 o
  -3   6  13       37.08       42.51      1.09 o
  -2   6  13      125.33      136.21      2.09 o
  -1   6  13       79.77       82.31      1.55 o
   0   6  13       66.13       73.50      1.48 o
   1   6  13       16.42       18.65      0.84 o
   2   6  13        7.54        8.39      0.73 o
   3   6  13        6.52        5.00      0.85 o
 -11   0  14        4.56        4.50      0.74 o
 -10   0  14      112.66      117.73      2.95 o
  -9   0  14        1.87        3.51      0.53 o
  -8   0  14       14.45       13.66      0.66 o
  -7   0  14        2.03        2.36      0.44 o
  -6   0  14       59.42       56.95      1.22 o
  -5   0  14     1432.92     1380.49     18.28 o
  -4   0  14      154.39      159.04      2.64 o
  -3   0  14      325.19      307.74      3.21 o
  -2   0  14        2.39        2.45      0.31 o
  -1   0  14       52.06       66.90      0.77 o
   0   0  14       37.82       40.47      1.12 o
   1   0  14      211.86      195.79      1.85 o
   2   0  14      268.30      301.85      3.10 o
   3   0  14       99.35      111.31      1.45 o
   4   0  14        0.57        1.35      0.53 o
   5   0  14        8.77        9.69      0.56 o
   6   0  14       59.22       66.20      1.20 o
   7   0  14      545.05      528.36      9.61 o
   8   0  14      397.10      404.74      7.07 o
   9   0  14        4.14        3.63      0.69 o
  10   0  14        8.86        8.98      0.72 o
  11   0  14       10.69       10.51      0.71 o
 -11   1  14       10.26       15.65      0.73 o
 -10   1  14       41.24       46.24      0.95 o
  -9   1  14        2.85        1.57      0.54 o
  -8   1  14        0.19        0.16      0.33 o
  -7   1  14       38.45       38.44      0.80 o
  -6   1  14      179.51      203.70      2.24 o
  -5   1  14      135.83      139.32      1.64 o
  -4   1  14       41.43       35.77      0.69 o
  -3   1  14        0.81        1.84      0.52 o
  -2   1  14       55.85       52.10      0.49 o
  -1   1  14      228.88      254.26      1.62 o
   0   1  14       56.80       63.57      0.50 o
   1   1  14      417.55      453.00      2.93 o
   2   1  14      185.67      169.99      1.31 o
   3   1  14        3.25        1.67      0.25 o
   4   1  14        5.18        3.06      0.41 o
   5   1  14       51.19       41.34      0.86 o
   6   1  14      188.09      187.27      2.98 o
   7   1  14       33.26       39.15      0.89 o
   8   1  14       56.27       60.80      1.01 o
   9   1  14       82.61       80.02      1.12 o
  10   1  14       18.22       19.39      0.67 o
  11   1  14        0.00        0.10      0.45 o
 -10   2  14        4.46        5.58      0.51 o
  -9   2  14       10.42        9.91      0.50 o
  -8   2  14        1.70        1.10      0.37 o
  -7   2  14        4.00        2.85      0.52 o
  -6   2  14      362.24      364.95      3.99 o
  -5   2  14        8.18        6.00      0.47 o
  -4   2  14        7.73        7.82      0.39 o
  -3   2  14        5.51        8.60      0.49 o
  -2   2  14      285.95      270.20      2.55 o
  -1   2  14      206.40      225.32      3.10 o
   0   2  14       60.26       49.21      0.64 o
   1   2  14        4.89        2.75      0.22 o
   2   2  14       24.89       22.52      0.46 o
   3   2  14        8.92       13.02      0.69 o
   4   2  14      108.06      107.91      1.39 o
   5   2  14        0.66        2.45      0.48 o
   6   2  14      126.74      120.71      1.64 o
   7   2  14       34.92       36.26      0.99 o
   8   2  14        2.55        3.10      0.53 o
   9   2  14       60.33       62.65      1.21 o
  10   2  14       10.36       10.55      0.55 o
 -10   3  14        5.36        4.69      0.75 o
  -9   3  14        5.27        4.19      0.34 o
  -8   3  14        0.07        0.35      0.32 o
  -7   3  14        1.32        0.89      0.48 o
  -6   3  14       40.06       40.99      1.04 o
  -5   3  14       76.41       62.44      1.05 o
  -4   3  14       69.49       59.64      1.04 o
  -3   3  14       83.94       82.15      1.24 o
  -2   3  14      205.12      199.36      3.05 o
  -1   3  14      517.52      544.83      5.17 o
   0   3  14      110.46      115.58      1.38 o
   1   3  14       60.11       58.67      1.02 o
   2   3  14      617.01      618.71      6.76 o
   3   3  14      905.44      909.81      9.05 o
   4   3  14      246.31      233.96      2.60 o
   5   3  14      256.68      242.53      2.91 o
   6   3  14      710.04      700.81      7.87 o
   7   3  14        6.75        8.42      0.76 o
   8   3  14        0.13        0.38      0.45 o
   9   3  14       27.55       24.46      0.88 o
  -8   4  14       11.38       12.65      0.69 o
  -7   4  14        1.26        0.80      0.38 o
  -6   4  14        3.51        1.58      0.49 o
  -5   4  14        6.20       10.82      0.61 o
  -4   4  14      270.65      243.56      2.57 o
  -3   4  14      155.42      133.77      1.60 o
  -2   4  14       57.06       54.90      1.07 o
  -1   4  14       23.34       21.61      0.72 o
   0   4  14        3.29        4.60      0.70 o
   1   4  14      317.87      297.61      3.60 o
   2   4  14        4.14        5.86      0.82 o
   3   4  14      123.37      118.82      1.78 o
   4   4  14        2.98        2.69      0.56 o
   5   4  14       60.08       52.32      1.14 o
   6   4  14      452.33      429.35      6.52 o
   7   4  14       15.80       24.31      1.18 o
   8   4  14        7.53        7.42      0.60 o
  -6   5  14       20.79       19.27      0.75 o
  -5   5  14        0.41        0.63      0.47 o
  -4   5  14       20.84       16.98      1.11 o
  -3   5  14        5.17        4.80      0.61 o
  -2   5  14       29.44       30.58      1.07 o
  -1   5  14       59.01       66.77      1.35 o
   0   5  14        4.99        6.67      0.51 o
   1   5  14        3.16        2.01      0.51 o
   2   5  14       21.97       20.89      0.69 o
   3   5  14        0.04        0.05      0.37 o
   4   5  14       25.35       23.91      0.79 o
   5   5  14        8.52        8.35      0.52 o
   6   5  14        8.93        9.75      0.53 o
  -2   6  14       61.92       55.90      1.45 o
  -1   6  14        9.06       12.37      0.76 o
   0   6  14        7.82        7.70      0.76 o
   1   6  14        2.77        0.90      0.51 o
   2   6  14        4.90        7.05      0.67 o
 -10   1  15       38.88       41.48      0.97 o
  -9   1  15        0.44        0.27      0.41 o
  -8   1  15       86.55       90.19      1.27 o
  -7   1  15       42.15       40.64      0.88 o
  -6   1  15       90.34       86.68      1.22 o
  -5   1  15       50.10       44.58      0.95 o
  -4   1  15      102.34       98.17      1.25 o
  -3   1  15       83.49       73.00      0.94 o
  -2   1  15      109.56       99.85      0.95 o
  -1   1  15      107.57      107.36      0.97 o
   0   1  15      116.63      107.86      0.90 o
   1   1  15     1020.83     1067.41      8.30 o
   2   1  15        3.41        5.02      0.32 o
   3   1  15      313.22      324.89      4.59 o
   4   1  15        8.06        8.11      0.44 o
   5   1  15       19.73       19.63      0.65 o
   6   1  15       91.69       95.73      1.37 o
   7   1  15        0.27        0.42      0.35 o
   8   1  15      502.55      516.55      5.47 o
   9   1  15       41.36       40.89      0.79 o
  10   1  15       19.97       22.64      1.69 o
 -10   2  15        6.83        8.85      0.50 o
  -9   2  15        0.94        0.61      0.40 o
  -8   2  15      401.51      416.40      4.77 o
  -7   2  15       49.00       42.95      1.09 o
  -6   2  15       80.85       74.20      1.20 o
  -5   2  15        0.31        0.52      0.33 o
  -4   2  15       43.09       41.35      0.75 o
  -3   2  15       60.38       69.26      0.97 o
  -2   2  15       19.55       16.58      0.54 o
  -1   2  15      321.50      309.91      2.73 o
   0   2  15      260.06      240.41      2.18 o
   1   2  15      131.10      121.53      1.24 o
   2   2  15      178.93      168.92      1.58 o
   3   2  15      197.76      206.40      2.23 o
   4   2  15       31.18       30.77      0.75 o
   5   2  15       15.71       16.18      0.63 o
   6   2  15       55.51       53.19      1.02 o
   7   2  15        0.01        0.28      0.43 o
   8   2  15       13.47       14.76      0.67 o
   9   2  15       15.69       17.76      0.96 o
  10   2  15       13.44       12.73      0.50 o
  -9   3  15        6.37       10.04      0.46 o
  -8   3  15       86.88       91.61      1.35 o
  -7   3  15      153.03      151.53      2.04 o
  -6   3  15        0.85        1.65      0.51 o
  -5   3  15      114.77      104.83      1.33 o
  -4   3  15      103.21       91.52      1.29 o
  -3   3  15      106.62       97.45      1.34 o
  -2   3  15       33.30       26.69      0.65 o
  -1   3  15      122.16      109.17      1.35 o
   0   3  15      403.60      393.60      3.82 o
   1   3  15      291.83      296.57      3.08 o
   2   3  15       30.20       27.86      0.81 o
   3   3  15       98.55       93.47      1.20 o
   4   3  15      107.36      112.63      1.60 o
   5   3  15        5.17        5.55      0.59 o
   6   3  15      238.26      230.38      2.94 o
   7   3  15      271.86      248.96      3.24 o
   8   3  15        3.56        3.19      1.02 o
   9   3  15        7.19        8.41      0.60 o
  -8   4  15        0.16        0.74      0.40 o
  -7   4  15       30.69       32.54      0.99 o
  -6   4  15        8.37        7.86      0.47 o
  -5   4  15       19.87       19.81      0.65 o
  -4   4  15        0.96        1.08      0.37 o
  -3   4  15      105.87       96.02      1.30 o
  -2   4  15       52.97       54.37      1.16 o
  -1   4  15        0.12        0.13      0.35 o
   0   4  15      107.65      104.01      1.49 o
   1   4  15       24.63       25.96      0.93 o
   2   4  15      116.76      117.62      1.82 o
   3   4  15       35.18       35.43      1.20 o
   4   4  15       64.35       63.93      1.59 o
   5   4  15       14.29       12.60      0.59 o
   6   4  15        4.62        5.36      0.50 o
   7   4  15      204.18      195.12      4.37 o
   8   4  15        0.89        0.63      0.52 o
  -6   5  15        3.67        3.08      0.74 o
  -5   5  15       26.08       24.13      1.19 o
  -4   5  15       45.23       38.18      1.85 o
  -3   5  15       79.67       82.25      1.44 o
  -2   5  15       15.04       14.28      0.78 o
  -1   5  15        0.00        0.20      0.35 o
   0   5  15        0.02        0.01      0.32 o
   1   5  15       77.34       72.36      1.44 o
   2   5  15        0.31        0.40      0.37 o
   3   5  15        5.28        7.89      0.59 o
   4   5  15       31.61       36.30      2.55 o
   5   5  15        0.65        0.91      0.40 o
   6   5  15        3.11        2.11      0.68 o
   0   6  15        5.25        5.74      1.22 o
 -10   0  16      182.67      167.98     10.11 o
  -9   0  16       30.41       26.82      1.99 o
  -8   0  16       10.57        8.24      0.69 o
  -7   0  16       39.49       37.46      3.88 o
  -6   0  16     1248.17     1252.59     18.15 o
  -5   0  16     1902.70     1939.13     30.08 o
  -4   0  16      294.70      273.25      4.47 o
  -3   0  16       55.88       56.44      1.48 o
  -2   0  16       34.37       28.35      1.33 o
  -1   0  16      415.76      446.16      6.58 o
   0   0  16      174.01      176.42      2.47 o
   1   0  16      463.91      457.65      5.94 o
   2   0  16      789.49      850.35     11.59 o
   3   0  16      457.64      493.63      6.42 o
   4   0  16        9.08        7.57      0.66 o
   5   0  16        2.21        1.49      0.61 o
   6   0  16       26.60       26.68      1.18 o
   7   0  16      240.51      237.64      8.12 o
   8   0  16      173.21      170.37      4.37 o
   9   0  16       10.36        8.74      1.17 o
  10   0  16        0.50        0.93      0.68 o
 -10   1  16       10.31       11.72      0.58 o
  -9   1  16        5.05        7.38      0.51 o
  -8   1  16       71.03       71.74      1.07 o
  -7   1  16        4.89        5.28      0.43 o
  -6   1  16       18.85       19.64      0.69 o
  -5   1  16       57.13       64.56      1.13 o
  -4   1  16      161.11      160.13      1.71 o
  -3   1  16       30.46       22.72      0.58 o
  -2   1  16       97.38       90.60      1.07 o
  -1   1  16       17.12       19.17      0.60 o
   0   1  16      324.11      302.58      3.01 o
   1   1  16      246.90      224.55      2.14 o
   2   1  16        0.29        1.49      0.44 o
   3   1  16      428.71      438.33      4.08 o
   4   1  16       13.11       14.39      0.48 o
   5   1  16       17.43       14.67      0.57 o
   6   1  16       72.35       67.83      1.32 o
   7   1  16       39.59       36.22      0.93 o
   8   1  16      605.81      605.20      6.87 o
   9   1  16       26.27       21.91      0.67 o
  10   1  16       21.14       24.29      1.35 o
 -10   2  16        0.59        0.50      0.33 o
  -9   2  16        3.17        2.78      0.41 o
  -8   2  16       41.81       43.05      1.06 o
  -7   2  16      154.57      152.61      2.16 o
  -6   2  16        1.39        1.54      0.41 o
  -5   2  16      157.77      151.11      2.33 o
  -4   2  16       16.65       17.14      0.69 o
  -3   2  16        1.38        1.59      0.36 o
  -2   2  16       38.05       34.67      0.73 o
  -1   2  16      177.74      183.22      1.79 o
   0   2  16      117.88      111.93      1.30 o
   1   2  16       13.61       10.89      0.48 o
   2   2  16       41.98       38.06      0.66 o
   3   2  16        8.24        7.30      0.53 o
   4   2  16       14.77       15.73      0.60 o
   5   2  16       12.07       11.37      0.56 o
   6   2  16       14.78       13.62      0.70 o
   7   2  16        2.23        1.14      0.39 o
   8   2  16       18.05       19.06      0.69 o
   9   2  16       29.97       32.49      1.79 o
  10   2  16        0.26        0.21      0.47 o
  -9   3  16       84.62      104.95      2.03 o
  -8   3  16        9.67       10.92      0.54 o
  -7   3  16        4.38        3.29      0.52 o
  -6   3  16        0.01        0.27      0.40 o
  -5   3  16       12.33       11.96      0.58 o
  -4   3  16        0.11        0.52      0.36 o
  -3   3  16       47.64       41.64      0.85 o
  -2   3  16       91.31       76.16      1.17 o
  -1   3  16        8.42        8.04      0.49 o
   0   3  16       82.69       76.19      1.18 o
   1   3  16      453.48      462.62      5.31 o
   2   3  16        8.87        8.50      0.54 o
   3   3  16       38.25       39.43      0.86 o
   4   3  16       75.43       72.95      1.22 o
   5   3  16       34.44       32.83      0.90 o
   6   3  16        0.47        2.99      1.14 o
   7   3  16       15.10       15.22      0.75 o
   8   3  16       36.84       39.55      0.88 o
   9   3  16       33.49       36.58      0.85 o
  -7   4  16        4.32        3.45      0.56 o
  -6   4  16        5.45        4.44      0.43 o
  -5   4  16        0.20        0.34      0.33 o
  -4   4  16       15.13       14.15      0.53 o
  -3   4  16       39.66       35.89      0.80 o
  -2   4  16        3.34        2.94      0.48 o
  -1   4  16       94.61      100.69      1.44 o
   0   4  16        0.18        5.23      2.38 o
   1   4  16      330.38      329.83      4.01 o
   2   4  16       14.31       15.63      1.01 o
   3   4  16      187.51      193.83      2.56 o
   4   4  16       15.70       17.13      0.69 o
   5   4  16        0.00        0.30      0.44 o
   6   4  16       44.29       42.76      2.05 o
   7   4  16      173.89      161.53      2.53 o
  -5   5  16       11.32       10.46      0.70 o
  -4   5  16        4.55        4.54      0.64 o
  -3   5  16        8.53        7.80      0.68 o
  -2   5  16       37.17       41.64      1.04 o
  -1   5  16       58.85       57.82      1.02 o
   0   5  16       31.93       37.05      0.95 o
   1   5  16        1.09        0.75      0.50 o
   2   5  16        1.66        1.40      0.39 o
   3   5  16        9.56       10.23      0.54 o
   4   5  16        3.61        4.84      0.63 o
   5   5  16       16.03       26.32      0.89 o
 -10   1  17        0.14       -0.01      0.39 o
  -9   1  17       32.28       32.53      0.77 o
  -8   1  17        0.01        2.57      1.33 o
  -7   1  17       15.14       16.90      0.65 o
  -6   1  17        0.93        0.94      0.37 o
  -5   1  17       58.22       60.00      1.03 o
  -4   1  17      489.60      484.15      4.65 o
  -3   1  17       45.64       45.38      0.88 o
  -2   1  17        4.65        4.68      0.44 o
  -1   1  17      515.41      498.86      4.65 o
   0   1  17       29.93       26.95      0.67 o
   1   1  17       55.69       52.89      0.83 o
   2   1  17      223.77      230.96      2.37 o
   3   1  17        5.94        6.15      0.57 o
   4   1  17       65.01       63.60      1.06 o
   5   1  17        4.76        6.04      0.69 o
   6   1  17        0.08        0.14      0.37 o
   7   1  17        8.23        9.31      0.62 o
   8   1  17       60.31       56.61      0.98 o
   9   1  17       64.47       59.57      2.08 o
  10   1  17        6.29        7.06      0.77 o
  -9   2  17        3.22        2.32      0.45 o
  -8   2  17      249.37      283.13      3.23 o
  -7   2  17       55.63       54.21      1.06 o
  -6   2  17       58.98       55.99      0.98 o
  -5   2  17        1.31        2.52      0.43 o
  -4   2  17        1.45        2.17      0.69 o
  -3   2  17       16.15       14.72      0.56 o
  -2   2  17       23.96       23.59      0.66 o
  -1   2  17       99.91       95.46      1.25 o
   0   2  17        1.47        1.91      0.36 o
   1   2  17        5.32        5.81      0.40 o
   2   2  17        0.90        1.35      0.33 o
   3   2  17        1.19        1.18      0.36 o
   4   2  17       67.47       66.89      1.02 o
   5   2  17      156.54      152.68      1.79 o
   6   2  17       70.55       72.52      1.15 o
   7   2  17        5.19        5.61      0.46 o
   8   2  17        5.86        5.16      0.47 o
   9   2  17       36.86       37.63      0.92 o
  -8   3  17       27.79       28.11      0.81 o
  -7   3  17       48.91       49.93      1.02 o
  -6   3  17        0.11        0.32      0.39 o
  -5   3  17        0.73        0.50      0.38 o
  -4   3  17        0.69        2.04      0.43 o
  -3   3  17       58.76       55.31      0.98 o
  -2   3  17       80.36       72.77      1.01 o
  -1   3  17       39.21       39.07      0.79 o
   0   3  17       49.71       51.04      0.95 o
   1   3  17       39.58       42.36      0.92 o
   2   3  17        0.04        0.27      0.42 o
   3   3  17      246.69      246.25      2.75 o
   4   3  17      248.56      250.70      2.88 o
   5   3  17       15.50       13.32      0.73 o
   6   3  17       60.99       53.28      1.19 o
   7   3  17      123.54      114.42      1.64 o
   8   3  17       53.51       56.22      1.01 o
  -7   4  17        0.81        0.93      0.50 o
  -6   4  17        3.51        2.71      0.42 o
  -5   4  17      133.75      132.04      1.67 o
  -4   4  17       14.05       11.85      0.56 o
  -3   4  17        5.53        7.63      0.48 o
  -2   4  17        6.19        6.87      0.50 o
  -1   4  17        1.75        1.73      0.40 o
   0   4  17       30.22       29.58      1.09 o
   1   4  17      145.44      147.61      2.04 o
   2   4  17        9.58        6.51      0.57 o
   3   4  17        0.00        0.06      0.33 o
   4   4  17       23.49       20.43      0.91 o
   5   4  17        3.78        1.51      0.40 o
   6   4  17      140.18      129.10      1.65 o
   7   4  17       37.36       39.19      1.21 o
  -4   5  17        0.32        0.02      0.39 o
  -3   5  17       23.93       26.51      0.86 o
  -2   5  17        0.00        0.02      0.27 o
  -1   5  17        4.63        7.12      0.57 o
   0   5  17        6.82        6.61      0.56 o
   1   5  17       44.75       48.34      1.21 o
   2   5  17        7.62        7.92      0.51 o
   3   5  17        2.28        0.87      0.37 o
   4   5  17        3.42        5.55      0.53 o
  -9   0  18       75.17       71.16      4.74 o
  -8   0  18       56.59       63.27      1.54 o
  -7   0  18       20.10       21.37      0.77 o
  -6   0  18      213.29      240.91      3.78 o
  -5   0  18       74.14       77.60      1.86 o
  -4   0  18      982.47     1017.67     17.02 o
  -3   0  18     1402.61     1533.72     26.12 o
  -2   0  18        3.20        3.37      0.97 o
  -1   0  18        0.32        2.12      1.11 o
   0   0  18      352.55      354.53      4.86 o
   1   0  18        0.86        2.32      0.52 o
   2   0  18      263.42      247.75      3.38 o
   3   0  18        3.64        3.46      0.50 o
   4   0  18      198.30      188.14      3.67 o
   5   0  18       13.94       13.99      1.02 o
   6   0  18       38.73       36.94      1.59 o
   7   0  18       14.85       12.61      2.07 o
   8   0  18      145.73      165.59      4.17 o
   9   0  18      224.72      224.42      5.46 o
  -9   1  18       13.04       11.10      0.57 o
  -8   1  18        2.19        1.71      0.38 o
  -7   1  18       91.97       93.06      1.17 o
  -6   1  18       11.58       10.37      0.54 o
  -5   1  18      229.54      198.33      2.33 o
  -4   1  18       48.55       48.82      0.92 o
  -3   1  18        9.58        8.62      0.61 o
  -2   1  18        9.43        8.49      0.48 o
  -1   1  18      133.39      122.01      1.50 o
   0   1  18      182.41      169.56      2.04 o
   1   1  18       24.25       21.23      0.75 o
   2   1  18       29.82       30.11      0.69 o
   3   1  18        3.70        5.49      0.52 o
   4   1  18        1.49        1.36      0.40 o
   5   1  18        0.01       -0.13      0.45 o
   6   1  18       28.36       28.12      1.03 o
   7   1  18       47.30       45.54      1.06 o
   8   1  18       28.65       28.77      0.79 o
   9   1  18       87.42       90.26      2.13 o
  -9   2  18        0.10       -0.03      0.41 o
  -8   2  18        9.29        9.65      0.53 o
  -7   2  18        8.23        8.37      0.57 o
  -6   2  18      140.10      144.60      1.74 o
  -5   2  18       33.24       35.12      0.84 o
  -4   2  18       29.49       26.18      0.75 o
  -3   2  18       92.55       78.71      1.33 o
  -2   2  18        6.85        6.73      0.59 o
  -1   2  18      421.63      440.90      5.10 o
   0   2  18       23.34       23.53      0.67 o
   1   2  18       67.12       60.92      0.91 o
   2   2  18       40.22       34.83      0.70 o
   3   2  18      353.35      377.77      3.84 o
   4   2  18      298.86      308.99      3.15 o
   5   2  18      173.03      175.01      2.18 o
   6   2  18        8.96        8.56      0.70 o
   7   2  18        0.00       -0.04      0.28 o
   8   2  18       34.27       34.67      0.72 o
   9   2  18        1.49        0.99      0.66 o
  -8   3  18        6.70        8.60      0.59 o
  -7   3  18        0.80        0.27      0.46 o
  -6   3  18      106.05      102.69      1.69 o
  -5   3  18       20.08       18.02      0.60 o
  -4   3  18       25.76       21.44      0.63 o
  -3   3  18      192.27      164.36      1.82 o
  -2   3  18       24.12       18.89      0.86 o
  -1   3  18       15.23       14.96      0.54 o
   0   3  18       60.46       64.11      1.08 o
   1   3  18       74.01       76.18      1.22 o
   2   3  18        8.67        7.06      0.60 o
   3   3  18       28.22       23.09      0.67 o
   4   3  18      392.71      395.39      4.64 o
   5   3  18      109.96      111.61      1.52 o
   6   3  18        0.65        0.71      0.41 o
   7   3  18       17.96       16.01      0.62 o
   8   3  18       41.08       38.74      1.12 o
  -6   4  18       25.35       28.32      0.76 o
  -5   4  18        0.12        0.35      0.30 o
  -4   4  18        0.04        0.27      0.32 o
  -3   4  18       10.47       14.43      0.51 o
  -2   4  18        8.19        6.69      0.48 o
  -1   4  18        0.00       -0.08      0.32 o
   0   4  18       26.12       21.31      0.56 o
   1   4  18      103.25       97.90      1.55 o
   2   4  18       69.49       72.22      1.48 o
   3   4  18        3.78        4.43      0.67 o
   4   4  18        2.30        1.32      0.57 o
   5   4  18       11.25        9.10      0.67 o
   6   4  18      225.21      217.68      3.15 o
  -3   5  18        0.25       -0.03      0.36 o
  -2   5  18        9.81        9.03      0.69 o
  -1   5  18        0.69        0.13      0.33 o
   0   5  18       11.29       15.62      0.77 o
   1   5  18       10.07        9.64      0.74 o
   2   5  18       12.96       13.50      0.59 o
   3   5  18        0.63        0.37      0.45 o
  -9   1  19        0.37        0.44      0.40 o
  -8   1  19       94.50      102.04      1.40 o
  -7   1  19       17.68       19.50      0.52 o
  -6   1  19      263.21      265.02      2.76 o
  -5   1  19       11.35        8.42      0.56 o
  -4   1  19       72.41       70.91      1.48 o
  -3   1  19       29.23       26.66      0.78 o
  -2   1  19      130.15      124.44      1.65 o
  -1   1  19      508.75      502.55      5.42 o
   0   1  19        9.07        8.33      0.59 o
   1   1  19        0.24        0.76      0.43 o
   2   1  19       43.94       40.66      0.77 o
   3   1  19        8.69        8.61      0.54 o
   4   1  19       13.39       14.32      0.61 o
   5   1  19       75.99       76.59      1.57 o
   6   1  19        0.29        1.03      0.50 o
   7   1  19       32.16       30.74      0.84 o
   8   1  19       88.87       87.85      1.36 o
   9   1  19        2.23        0.95      0.67 o
  -8   2  19        0.00        0.04      0.28 o
  -7   2  19      109.20      106.56      1.53 o
  -6   2  19        0.26        1.22      0.41 o
  -5   2  19       17.40       15.10      0.66 o
  -4   2  19        6.61        6.48      0.57 o
  -3   2  19       16.00       13.91      0.76 o
  -2   2  19      167.51      159.92      2.36 o
  -1   2  19       41.98       41.93      0.92 o
   0   2  19        1.98        1.81      0.39 o
   1   2  19       38.34       35.35      0.79 o
   2   2  19       31.04       32.96      0.87 o
   3   2  19        4.33        5.15      0.58 o
   4   2  19       38.27       41.36      0.80 o
   5   2  19      542.32      560.79      6.09 o
   6   2  19        2.22        1.66      0.39 o
   7   2  19       19.55       18.80      0.57 o
   8   2  19        6.64        7.12      0.73 o
  -7   3  19        3.85        7.04      0.61 o
  -6   3  19       14.02       13.43      0.73 o
  -5   3  19       12.76       14.06      0.63 o
  -4   3  19       69.15       76.61      1.36 o
  -3   3  19       10.22        8.69      0.54 o
  -2   3  19       54.96       44.45      0.76 o
  -1   3  19       45.67       41.11      0.79 o
   0   3  19      177.95      178.62      2.27 o
   1   3  19       15.56       13.95      0.60 o
   2   3  19       42.93       42.21      1.04 o
   3   3  19        0.66        0.89      0.42 o
   4   3  19        0.64        1.46      0.37 o
   5   3  19        0.42        0.43      0.30 o
   6   3  19       13.45       12.15      0.57 o
   7   3  19        1.05        0.46      0.35 o
  -5   4  19        0.26        0.09      0.30 o
  -4   4  19       22.80       21.78      0.56 o
  -3   4  19       29.03       31.94      0.69 o
  -2   4  19        1.48        1.44      0.36 o
  -1   4  19        4.84        2.41      0.43 o
   0   4  19        0.04       -0.04      0.28 o
   1   4  19      503.85      538.72      6.84 o
   2   4  19       28.29       27.93      0.93 o
   3   4  19        0.31        0.59      0.48 o
   4   4  19        2.08        1.94      0.54 o
   5   4  19       12.24       14.16      0.65 o
  -1   5  19       18.90       18.61      0.94 o
   0   5  19        4.67        3.53      0.91 o
   1   5  19       33.19       38.30      1.28 o
  -8   0  20       61.02       74.60      2.42 o
  -7   0  20        2.39        1.93      0.47 o
  -6   0  20       12.11        9.58      0.78 o
  -5   0  20       96.47       94.68      1.94 o
  -4   0  20      482.30      470.87      7.37 o
  -3   0  20      544.91      549.17      8.71 o
  -2   0  20       30.63       28.64      1.30 o
  -1   0  20        1.40        1.89      0.65 o
   0   0  20       43.33       39.26      1.23 o
   1   0  20       32.45       30.19      0.87 o
   2   0  20       10.94       10.16      0.68 o
   3   0  20      575.44      598.48     10.49 o
   4   0  20      127.84      127.28      3.25 o
   5   0  20       10.36        9.28      0.89 o
   6   0  20       37.70       37.05      1.64 o
   7   0  20      113.65      116.67      3.27 o
   8   0  20      472.86      529.28     11.87 o
  -8   1  20       28.91       28.57      0.66 o
  -7   1  20       19.20       22.38      0.56 o
  -6   1  20       51.42       49.41      1.01 o
  -5   1  20       49.44       45.95      1.01 o
  -4   1  20       57.54       51.31      1.01 o
  -3   1  20       62.90       63.44      1.13 o
  -2   1  20        3.61        3.95      0.64 o
  -1   1  20       58.89       61.20      1.23 o
   0   1  20        0.00        0.18      0.41 o
   1   1  20       27.29       28.13      0.76 o
   2   1  20        3.88        4.22      0.54 o
   3   1  20      160.72      164.77      2.04 o
   4   1  20      141.19      138.96      1.89 o
   5   1  20       12.32       17.88      0.77 o
   6   1  20       74.63       75.48      1.34 o
   7   1  20        2.05        1.21      0.43 o
   8   1  20       27.38       25.96      1.26 o
  -8   2  20        1.46        1.39      0.73 o
  -7   2  20       44.82       49.69      0.88 o
  -6   2  20       94.38      103.73      1.59 o
  -5   2  20       10.79       10.49      0.50 o
  -4   2  20        8.71        8.54      0.69 o
  -3   2  20        6.48        6.04      0.65 o
  -2   2  20       25.47       25.79      0.75 o
  -1   2  20      129.23      125.68      1.65 o
   0   2  20      212.84      198.95      2.22 o
   1   2  20        0.07        0.44      0.30 o
   2   2  20        2.55        2.72      0.47 o
   3   2  20       15.32       15.56      0.65 o
   4   2  20        0.17        0.11      0.35 o
   5   2  20      221.86      222.28      2.90 o
   6   2  20       95.94      103.74      1.66 o
   7   2  20        3.99        2.22      0.51 o
  -6   3  20        4.76        7.89      0.59 o
  -5   3  20       41.23       38.25      0.83 o
  -4   3  20       70.45       76.89      1.22 o
  -3   3  20       40.78       40.73      0.80 o
  -2   3  20       10.10        6.34      0.44 o
  -1   3  20       99.78       84.20      1.29 o
   0   3  20        0.03       -0.13      0.30 o
   1   3  20      106.80      109.90      1.39 o
   2   3  20       50.03       46.99      0.94 o
   3   3  20        5.94        6.36      0.54 o
   4   3  20        1.00        0.15      0.34 o
   5   3  20        3.50        3.97      0.34 o
   6   3  20       29.91       30.32      0.67 o
  -4   4  20        9.25        8.55      0.48 o
  -3   4  20        0.30        0.17      0.26 o
  -2   4  20       60.51       57.93      0.92 o
  -1   4  20        0.00        0.06      0.28 o
   0   4  20        7.16        8.20      0.67 o
   1   4  20      193.34      173.56      2.31 o
   2   4  20        0.18        0.41      0.45 o
   3   4  20       30.08       27.73      0.89 o
   4   4  20        0.51        0.16      0.36 o
  -8   1  21       66.00       66.67      3.16 o
  -7   1  21        0.23        0.21      0.25 o
  -6   1  21       23.24       25.70      0.71 o
  -5   1  21        7.54        7.30      0.56 o
  -4   1  21        3.30        3.49      0.53 o
  -3   1  21      504.96      511.37      5.70 o
  -2   1  21      102.02      106.27      1.71 o
  -1   1  21        1.91        2.44      0.64 o
   0   1  21       21.26       20.20      0.71 o
   1   1  21       59.01       57.95      1.01 o
   2   1  21        4.32        4.25      0.46 o
   3   1  21        0.85        0.71      0.36 o
   4   1  21      116.45      116.55      1.61 o
   5   1  21       89.54       90.72      1.49 o
   6   1  21       38.20       40.97      1.10 o
   7   1  21       73.40       72.83      1.47 o
  -7   2  21        5.40        1.87      0.60 o
  -6   2  21        0.26        0.09      0.28 o
  -5   2  21       12.37       10.67      0.53 o
  -4   2  21       15.11       11.83      0.58 o
  -3   2  21        5.00        4.09      0.56 o
  -2   2  21        7.13        8.30      0.59 o
  -1   2  21       42.44       39.04      0.91 o
   0   2  21      345.22      328.46      3.52 o
   1   2  21      125.14      120.61      1.53 o
   2   2  21       45.27       43.79      1.07 o
   3   2  21        0.13        0.39      0.43 o
   4   2  21       38.43       37.88      0.85 o
   5   2  21       17.70       20.44      0.77 o
   6   2  21       44.14       49.37      1.21 o
   7   2  21       12.72       11.56      0.62 o
  -6   3  21        1.31        1.32      0.48 o
  -5   3  21       46.36       49.63      0.86 o
  -4   3  21        0.47        0.57      0.34 o
  -3   3  21        0.05        0.04      0.22 o
  -2   3  21       15.69       12.90      0.50 o
  -1   3  21       15.47       15.34      0.54 o
   0   3  21       23.86       25.31      0.73 o
   1   3  21       19.96       23.79      0.83 o
   2   3  21        7.88        7.03      0.56 o
   3   3  21       10.24       12.75      0.56 o
   4   3  21        1.70        0.95      0.35 o
   5   3  21       45.40       39.86      1.26 o
   6   3  21       85.34       90.17      2.08 o
  -3   4  21       28.50       29.34      0.94 o
  -2   4  21       29.38       28.80      0.94 o
  -1   4  21        3.48        2.83      0.52 o
   0   4  21       34.85       35.20      1.13 o
   1   4  21        0.19        0.28      0.34 o
   2   4  21       77.97       81.26      1.59 o
   3   4  21       19.69       22.24      0.83 o
  -7   0  22       72.01       73.67      2.12 o
  -6   0  22       40.09       33.88      0.94 o
  -5   0  22       29.25       34.50      1.07 o
  -4   0  22       14.30       13.14      0.91 o
  -3   0  22        7.35       10.06      0.85 o
  -2   0  22       92.80      102.89      2.18 o
  -1   0  22       28.43       28.38      1.09 o
   0   0  22        6.78        5.39      0.67 o
   1   0  22       63.42       57.48      1.34 o
   2   0  22       21.27       18.48      0.82 o
   3   0  22       69.82       67.95      1.74 o
   4   0  22        3.43        3.46      0.73 o
   5   0  22        2.90        3.05      0.83 o
   6   0  22        1.54        1.38      0.49 o
   7   0  22       21.99       39.54     14.84 o
  -7   1  22        3.92        3.38      0.55 o
  -6   1  22       65.82       73.12      1.10 o
  -5   1  22       25.71       24.64      0.73 o
  -4   1  22       34.62       39.75      1.05 o
  -3   1  22      178.22      190.29      2.48 o
  -2   1  22      315.17      331.26      4.39 o
  -1   1  22        0.00        0.02      0.39 o
   0   1  22       69.11       61.03      1.17 o
   1   1  22        3.65        2.57      0.43 o
   2   1  22       23.73       27.68      0.71 o
   3   1  22       42.08       40.81      0.79 o
   4   1  22        1.70        0.93      0.45 o
   5   1  22       26.74       28.47      0.90 o
   6   1  22        0.19        0.20      0.30 o
   7   1  22        1.40        0.63      0.62 o
  -6   2  22        0.78        0.63      0.57 o
  -5   2  22       33.61       28.32      1.49 o
  -4   2  22       17.74       15.22      0.58 o
  -3   2  22       20.07       17.52      0.65 o
  -2   2  22      139.17      130.15      2.19 o
  -1   2  22      187.25      172.67      2.74 o
   0   2  22      147.82      138.55      1.73 o
   1   2  22       39.67       42.40      0.85 o
   2   2  22       13.04       12.69      0.73 o
   3   2  22       13.91       13.03      0.73 o
   4   2  22       75.60       66.16      1.31 o
   5   2  22      117.38      124.26      1.68 o
   6   2  22       96.19       98.18      1.83 o
  -5   3  22        2.41        1.39      0.57 o
  -4   3  22        1.85        1.28      0.43 o
  -3   3  22       12.25       13.84      2.63 o
  -2   3  22       19.79       22.04      0.77 o
  -1   3  22        0.12        0.02      0.28 o
   0   3  22        0.10        0.19      0.31 o
   1   3  22       50.87       53.83      1.12 o
   2   3  22      132.49      136.05      1.87 o
   3   3  22        3.62        2.28      0.50 o
   4   3  22       22.85       22.66      0.91 o
   5   3  22        6.34        6.62      0.89 o
  -1   4  22       20.14       21.22      0.79 o
   0   4  22       20.27       19.39      0.94 o
   1   4  22       31.11       35.81      1.08 o
  -6   1  23        1.40        0.98      0.43 o
  -5   1  23       12.97       19.02      4.72 o
  -4   1  23       19.19       21.21      0.90 o
  -3   1  23       11.19       12.38      0.68 o
  -2   1  23      133.22      134.31      1.97 o
  -1   1  23       86.83      101.05      1.65 o
   0   1  23      241.29      241.41      3.09 o
   1   1  23        8.51        7.01      0.48 o
   2   1  23       46.15       43.76      0.81 o
   3   1  23       11.48       11.53      0.53 o
   4   1  23        0.09        0.29      0.38 o
   5   1  23       97.93       98.51      1.83 o
   6   1  23      164.77      172.38      2.45 o
  -5   2  23        1.18        0.31      0.50 o
  -4   2  23        4.07        4.41      0.65 o
  -3   2  23        0.29        0.17      0.45 o
  -2   2  23       46.03       47.92      1.20 o
  -1   2  23       65.92       53.23      1.20 o
   0   2  23        1.63        0.98      0.40 o
   1   2  23        4.35        6.01      0.47 o
   2   2  23        0.27        0.33      0.47 o
   3   2  23        0.06        0.05      0.32 o
   4   2  23       39.11       39.76      0.85 o
   5   2  23        0.76        0.57      0.53 o
  -3   3  23        3.49        2.73      0.64 o
  -2   3  23       16.32       16.76      1.11 o
  -1   3  23       13.46       15.38      0.51 o
   0   3  23        0.91        1.01      0.37 o
   1   3  23      116.61      117.86      2.75 o
   2   3  23        0.43        0.96      0.63 o
   3   3  23        1.97        0.58      0.51 o
  -5   0  24        8.41        8.73      0.57 o
  -4   0  24       36.45       36.81      1.03 o
  -3   0  24       95.03      104.65      1.92 o
  -2   0  24      197.75      204.37      3.40 o
  -1   0  24        8.53        8.87      0.72 o
   0   0  24        1.39        1.97      0.49 o
   1   0  24       13.84       14.71      1.20 o
   2   0  24        7.80        6.77      0.78 o
   3   0  24       17.88       20.45      0.88 o
   4   0  24       59.11       56.40      1.37 o
   5   0  24        9.75       13.60      1.06 o
  -5   1  24       71.88       70.82      1.19 o
  -4   1  24        8.68       12.13      0.71 o
  -3   1  24       21.61       16.93      0.66 o
  -2   1  24       11.70       11.35      0.71 o
  -1   1  24        7.19       10.02      0.64 o
   0   1  24      164.79      167.52      2.29 o
   1   1  24       13.22       16.35      0.68 o
   2   1  24        7.37        8.02      0.42 o
   3   1  24       64.64       61.27      0.99 o
   4   1  24       33.75       34.20      1.02 o
   5   1  24       98.26      101.34      1.95 o
  -4   2  24       11.20       14.91      0.94 o
  -3   2  24        0.39        0.36      0.45 o
  -2   2  24       36.76       34.64      1.02 o
  -1   2  24      153.02      136.85      1.95 o
   0   2  24       89.47       91.80      1.44 o
   1   2  24        1.01        0.51      0.31 o
   2   2  24       12.08       13.03      0.58 o
   3   2  24       12.50       15.95      1.65 o
   4   2  24        1.02        0.30      0.39 o
  -1   3  24       46.66       51.24      1.57 o
   0   3  24        0.49        0.27      0.44 o
   1   3  24       31.16       34.86      1.45 o
  -4   1  25       12.92       14.77      0.70 o
  -3   1  25        3.82        2.72      0.53 o
  -2   1  25        0.78        0.95      0.43 o
  -1   1  25      254.95      267.95      3.16 o
   0   1  25       30.00       29.90      0.84 o
   1   1  25       72.24       75.22      1.17 o
   2   1  25        0.48        0.55      0.34 o
   3   1  25        0.00        0.01      0.38 o
   4   1  25        7.18        7.16      0.79 o
  -2   2  25       63.65       66.86      1.61 o
  -1   2  25      135.80      151.00      2.42 o
   0   2  25        1.63        1.38      0.47 o
   1   2  25       10.94        9.63      0.79 o
   2   2  25        0.57        0.25      0.51 o
  -2   0  26      100.85      114.78      3.56 o
  -1   0  26        6.15        5.20      0.91 o
   0   0  26       39.99       37.99      1.35 o
   1   0  26        0.13        0.00      0.43 o
   2   0  26        4.98        5.63      0.92 o
  -1   1  26        0.75        1.19      0.53 o
   0   1  26       41.01       49.28      1.15 o
   1   1  26        4.02        3.42      0.57 o
 
